# Supplementary material for: Cyclin A2 degradation during the spindle assembly checkpoint requires multiple binding modes to the APC/C
Source: Nat Commun. 2019 Aug 27;10:3863. doi: 10.1038/s41467-019-11833-2 (PMC6712056; doi:10.1038/s41467-019-11833-2)
Supplement: Supplementary file 9 — Source Data File [file 41467_2019_11833_MOESM9_ESM.xlsx]

## Sheet: Figure 1b-f
Figure 1b	Anti-His
Figure 1d	Anti-His
Figure 1f	Anti-His

## Sheet: Figure 1h
Figure 1h
for mutants scoll downwards, for normalized to NEBD data and average scroll right
	time	raw data
wt	-15	77.5916	287.651	8.06952	0.979635	11.6517	8.80989	6.94769	9.43062	95.8172	172.223	85.43	103.249	89.1384	106.18	159.162	124.632	102.119	110.259	91.4921	139.341	85.9916	98.8956	51.8755	154.431	127.382	77.797	97.8704	82.1327	170.443	72.9632	110.908	74.0408	113.074	104.156	60.7028	24.2467	115.414	134.497	109.755	78.1669	117.887	59.822	51.85	80.944	80.435	87.5618	110.519	135.11
	-12	72.1246	300.246	8.92952	4.5844	7.06733	8.80989	11.1732	6.06513	93.0103	168.488	84.7246	101.22	87.8872	88.2113	154.49	137.668	107.618	117.995	92.1387	93.5026	113.149	89.3086	64.8877	161.593	105.257	48.3973	106.026	70.4945	169.39	91.8375	80.8788	61.3933	123.697	84.9865	86.262	30.294	100.866	110.629	104.289	77.7616	135.775	69.2839	50.3895	79.2268	99.1436	86.8286	125.58	145.408
	-9	67.8991	284.053	13.2746	4.5844	7.30659	4.20293	10.6721	10.9114	101.13	161.551	76.5734	110.402	82.9391	80.592	160.689	105.389	111.459	115.276	95.6979	95.5994	86.835	87.7538	57.1961	166.59	131.148	89.4298	88.3552	50.5432	149.897	66.6374	97.2159	78.3745	145.53	94.5711	59.79	47.6376	115.595	115.397	93.8446	80.0606	117.621	58.1915	43.8141	74.5771	82.5462	87.6454	128.71	152.874
	-6	87.3811	286.074	6.94769	4.70403	9.55026	8.18916	16.139	7.44879	118.133	180.432	93.6594	101.686	89.1384	74.6004	144.916	119.046	125.092	120.453	90.525	117.46	103.129	73.0056	67.2588	174.724	130.075	60.4668	116.901	61.5163	136.219	93.113	128.708	65.0662	126.416	104.062	52.0309	44.614	108.806	107.446	135.545	82.5291	138.174	47.7495	55.5015	72.0431	78.8397	71.1427	115.213	142.67
	-3	84.5392	277.978	10.0514	5.70623	3.96366	7.18696	9.93172	4.20293	107.085	181.17	86.6056	102.805	103.442	79.5069	142.093	144.01	130.516	102.783	93.1058	108.014	127.115	91.986	47.3067	184.273	161.935	67.8316	119.619	74.8171	158.314	94.3541	120.587	86.2273	170.165	128.896	97.2159	53.4568	113.475	122.56	112.286	62.2432	142.891	63.4125	51.1169	109.531	89.0562	87.5618	129.884	188.588
	0	71.7431	356.698	5.58659	8.92952	15.0172	13.2746	2.96147	12.6539	111.737	209.655	73.2032	94.2276	106.923	104.004	194.778	150.082	137.088	128.869	114.123	121.861	124.787	85.7022	74.1987	213.672	123.07	103.604	103.366	100.421	257.768	122.054	158.832	94.0801	146.889	154.911	65.2669	54.3127	134.204	124.947	107.554	85.2334	114.242	60.802	59.8803	95.6458	94.8738	107.897	158.442	190.858
	3	85.2796	283.153	2.2211	2.46037	8.54806	6.94769	3.46256	3.0811	105.461	183.099	86.9975	92.4336	96.5889	102.102	176.554	124.146	108.729	105.082	71.4473	127.487	104.614	85.7022	70.2083	171.892	103.638	71.5438	111.522	91.776	188.329	89.3381	108.17	77.099	88.3552	94.4774	86.262	53.3428	142.571	119.37	108.534	94.8349	116.733	66.8932	46.7381	85.761	98.2815	112.882	197.564	198.698
	6	94.5906	359.842	4.5844	7.80769	10.6721	11.1732	7.44879	6.56623	94.8549	165.286	70.4602	83.3209	106.542	96.9274	168.414	94.2163	89.5588	83.5939	76.294	132.843	83.5963	59.7477	60.8973	153.015	119.267	61.0227	91.0739	84.7927	176.755	75.4453	138.293	53.8479	111.464	117.848	61.1592	53.3428	171.667	123.355	90.9884	83.848	115.487	61.3425	58.4169	82.6611	91.3846	92.546	153.944	160.621
	9	78.6908	305.643	4.0833	-11.3831	12.5343	10.6721	8.06952	7.92733	80.8803	146.611	72.8898	77.5172	92.6191	121.973	166.701	90.7348	67.1691	84.693	58.189	89.1016	75.8372	59.2509	59.2779	112.429	133.86	49.4494	69.3835	68.8319	190.433	74.2215	131.447	56.906	89.7983	67.0927	74.3951	38.9088	147.963	109.834	84.7048	80.8048	109.616	46.8793	34.309	53.1738	80.435	77.6769	122.451	168.274
	12	92.1077	294.626	0.478536	10.5525	7.42623	16.139	11.031	8.42842	51.1267	126.663	75.7113	54.2107	70.7567	119.523	144.314	75.5943	50.2403	72.0402	45.2569	66.9507	50.367	26.3222	70.2083	82.5871	78.8018	65.7274	53.0131	41.5651	189.381	39.0068	80.785	29.9821	85.6366	78.0466	45.1848	28.1262	139.661	136.081	69.4439	67.1801	76.6069	40.7881	21.9056	41.739	77.7196	73.1108	131.644	113.239
	15	84.4196	230.309	3.96366	5.82586	7.56842	9.93172	10.0514	6.94769	35.6282	83.4435	56.4308	46.2865	52.2102	88.2172	111.937	62.0732	32.2193	48.4128	12.6004	55.3876	55.7984	25.89	47.0175	62.0723	50.1997	57.8663	34.0414	44.8903	162.026	26.3895	76.8648	13.3083	61.2528	60.2465	42.4464	14.548	109.776	102.671	49.2884	43.4456	51.9596	33.6069	23.3633	29.571	56.8998	66.3257	126.167	119.617
	18	53.2408	250.767	6.44659	4.0833	7.06733	2.96147	13.6561	8.18916	27.5081	57.8317	44.2825	42.7206	25.3998	71.8759	57.9105	41.8319	25.7041	32.1018	17.7789	38.0114	37.1764	20.5997	38.2849	36.4768	54.5117	37.8761	32.6235	29.9268	150.452	8.80799	37.0631	9.9428	43.5818	30.4044	32.8617	8.72882	92.68	100.284	36.1501	23.3292	37.992	21.5345	22.6359	13.0683	41.5107	36.8383	82.9378	95.5695
	21	24.6871	223.335	5.32476	6.20732	13.0354	3.46256	9.66989	10.6721	17.1225	40.1	32.5261	35.0533	21.2651	54.4553	45.2834	34.2481	20.8082	23.5268	5.81947	23.8739	10.7278	16.9288	30.304	33.4235	46.961	27.355	15.0696	21.6138	134.115	3.77485	21.9078	4.17996	35.4259	26.203	20.0821	4.84935	68.8607	81.9807	29.1329	21.266	33.8979	12.1824	14.5971	14.7855	24.1393	26.2203	61.4209	55.7475
	24	15.1368	185.774	4.70403	3.0811	9.66989	7.44879	11.1732	3.5822	10.4058	30.9476	28.0586	22.6315	18.6546	45.7392	9.15844	21.1049	25.1391	15.5307	-0.972738	13.9505	23.1424	15.8708	10.0627	43.1951	30.2215	38.9282	17.671	14.9634	122.542	13.8411	34.3247	7.85282	33.9828	38.3387	10.4974	7.75896	75.2224	59.7051	21.6228	13.7942	18.6846	7.61173	3.63999	6.70143	20.8198	18.0526	49.6845	62.3125
	27	8.69025	201.966	1.48073	0.358902	7.06733	8.06952	11.4125	4.20293	11.0474	23.149	22.9642	22.7709	13.4336	42.7463	3.56162	21.7256	16.9477	16.9906	1.93982	12.5181	18.622	10.516	17.2918	22.6802	20.5054	35.7719	14.9524	6.65041	108.368	10.049	27.4785	1.9363	8.32347	22.0015	10.4974	7.75896	49.6441	55.7194	8.89328	15.5184	11.1191	13.593	9.49082	9.06811	13.7939	17.2358	60.6385	37.7967
	30	8.18916	151.144	4.46476	12.0332	9.43062	11.031	9.31099	7.18696	6.61643	12.8875	8.15115	14.0543	7.61531	32.9451	0.924666	13.6561	22.9358	14.2721	6.13994	14.1375	13.8315	7.40636	2.37108	37.0046	26.9828	18.3822	34.0414	10.6408	108.368	-0.034453	13.8798	8.82097	29.9886	15.0616	13.6924	9.69869	49.6441	42.9731	14.768	8.62135	11.1191	12.1824	13.1365	13.152	14.656	9.15175	47.924	24.0472
	33	-0.501098	149.789	0.979635	6.32696	8.18916	10.0514	6.06513	9.43062	7.47855	15.3503	4.31075	9.50897	11.6932	23.6923	2.03521	11.7939	12.0518	10.6139	0.320477	10.3176	12.3471	4.72896	10.6411	27.8989	18.8861	15.2259	15.011	14.9634	95.7424		21.9078	13.462	17.671	9.58466	6.38972	9.81273	27.3372	24.6765	12.8919	5.91701	13.9676	7.61173	5.83655	13.8851	9.87025	4.90063	41.2733	8.64739
	36	-0.381464	101.655	4.5844			13.6561	12.4146	3.34293	7.47855	15.1453	-1.17559	15.7786	-0.108111	36.4923	4.48628	9.17596	13.1251	0.578961		6.31089	12.4146	6.84507	7.98085	16.9337	34.0063	26.3029	15.011	17.2912	84.6655		13.8798		9.68278	16.5246	16.8872	3.02364	23.6385	21.5068	15.7481	8.04659	10.7618		4.38169		13.3187	10.7853	50.2713	24.141
	39	3.84403	69.2802	4.5844			9.66989		11.2928	11.8093	16.4175	1.48922	8.04153	2.5024	31.0432		6.93588	10.3946	-0.260096		10.1307	20.8822		4.74215	26.4833	15.1013	17.3301	17.671	36.5773	83.1171				17.8386	9.67839	11.8667		20.7289	3.19667					7.30282		6.29279	7.85274	47.1415	34.2513
	42		71.979				11.1732		9.93172		13.216	2.50807	6.26961	2.5024	30.2264		8.31237	9.32138	-4.17841		13.9505	17.0701			21.7085	8.09673	12.6254	13.5931	37.9076	69.9359				15.0362	8.21543			13.759	7.16218					7.30282		4.56855		53.7922
	45		28.3429				11.4125		10.0514				11.7468	2.01326	29.6839			10.3946	9.25465						23.8739	2.1465	4.70476	13.6517		67.3353					15.1553			0.180811	13.5286					8.03025				40.4909
	48		46.7794				9.31099		10.7917				16.5013		27.7702										29.8424	19.4321	10.5211	15.1282		73.0922					15.0616			1.15068	22.3026									47.1415
	51		47.4568				6.06513		6.94769						24.5031										20.5148		8.3574			62.0748					17.8001			-0.427436	29.4445									34.4271
	54		53.754				12.4146		5.20513						24.7774										31.0361		12.6254			42.0251					9.67839			4.06029										29.3412
	57						4.82366		4.20293						20.9677										7.82805		12.6254			47.3452					13.6924			1.87392										36.1876
	60						7.06733		-3.00659						8.44194										19.5431					73.648					9.58466													28.5588
dK	-15	50.0115	103.423	118.181	251.518	208.632	123.927	119.236	99.6828	66.8608	131.074	142.137	310.643	233.374	96.6617	228.346	75.7246	115.435	248.84	176.849	147.699	77.8404	59.9158	202.343	75.3734	268.371	147.825	177.954	75.6873	175.921	60.7969	188.845	260.876		113.771	134.585	171.537	64.9861	73.4953	145.438	148.233	252.898	157.926	286.171		122.664	109.194	180.842	280.666
	-12	65.6843	92.2381	136.087	293.122	179.815	154.238	122.358	86.9773	101.464	120.121	120.921	253.343	212.842	102.396	216.649	82.9666	110.72	285.817	176.909	136.76	58.443	82.5866	214.357	59.6849	248.875	172.16	180.468	103.838	183.33	53.1788	149.415	226.772	127.494	92.1105	141.169	191.412	65.5099	113.008	181.144	164.09	242.365	141.399	284.801		131.684	126.151	153.81	273.107
	-9	144.445	70.1576	128.924	282.589	222.749	159.61	109.753	101.816	83.2984	117.57	102.95	285.863	201.036	103.01	210.271	78.2518	125.304	275.665	141.904	122.211	71.7182	92.3027	183.484	94.6429	279.846	144.651	187.851	95.1763	185.293	57.0053	160.243	227.398	161.498	104.125	151.393	236.714	65.5099	107.478	150.822	157.208	249.724	157.08	290.735		129.217	102.748	180.842	290.438
	-6	151.497	111.654	109.228	293.543	183.396	161.016	125.134	93.0342	86.4665	91.169	118.757	355.409	283.384	111.407	232.824	64.2053	96.0226	279.02	223.345	128.583	75.5803	113.354	228.957	71.7923	375.888	137.244	189.771	80.0182	195.009	55.7124	178.017	226.772	193.036	113.559	122.859	225.075	79.8348	89.8996	180.749	148.384	301.569	154.986	313.099	113.256	129.411	96.7413	229.776	298.468
	-3	194.841	100.342	107.437	380.227	233.201	152.319	175.983	106.16	115.371	170.98	117.482	281.416	316.603	108.847	223.649	92.8336	94.0064	330.037	360.741	161.144	72.0386	127.928	231.942	85.4342	340.94	182.942	230.088	123.379	215.717	67.1134	210.273	267.071	205.747	99.5425	145.097	206.99	83.4161	91.3514	184.865	229.307	306.835	163.095	309.904	111.732	141.383	140.294	295.855	331.535
	0	148.324	102.481	96.6933	312.713	329.896	187.49	155.319	120.999	175.91	153.244	185.846	283.784	262.062	124.98	300.832	107.318	152.342	531.852	390.943	215.325	109.89	85.8253	240.762	87.1399	305.014	144.751	205.427	127.709	178.128	95.0001	165.025	282.527	178.714	85.9493	113.848	196.068	91.6262	72.3211	203.233	210.904	363.994	103.042	382.474	155.723	178.433	147.365	216.26	304.161
	3	122.426	97.9305	118.181	305.445	411.434	144.518	184.813	140.867	107.862	178.37	164.436	303.77	243.174	93.9992	354.404	68.4826	128.669	455.094	300.279	226.816	73.9957	84.206	249.336	71.9627	257.09	164.955	183.417	90.9485	172.338	60.7882	184.514	264.317	165.735	92.1105	133.083	151.841	78.568	201.271	211.546	163.939	282.524	131.464	350.068	141.286	186.414	136.226	186.223	305.702
	6	273.05	112.923	105.646	295.86	351.176	147.716	145.491	146.41	113.725	169.502	172.783	290.369	268.716	141.443	314.428	68.3127	199.458	387.404	286.313	196.061	102.434	110.116	203.217	74.3501	219.795	153.216	147.533	108.272	215.717	49.4046	154.198	266.445	120.681	97.1165	135.162	199.47	84.6828	212.145	200.7	164.09	251.816	134.808	322.227	138.432	165.228	117.329	242.854	289.567
	9	291.561	87.0896	89.5309	249.728	344.763	161.016	179.955	147.858	107.718	187.035	161.885	314.802	252.404	116.97	315.08	75.4569	154.699	375.892	263.006	179.155	118.93	77.7286	247.397	83.0468	237.4	149.185	118.735	93.0108	185.637	45.5955	93.3396	284.467	175.979	83.0997	118.065	148.976	81.1016	182.518	168.319	98.7211	271.943	113.957	297.581	161.238	173.015	116.703	181.718	279.125
	12	261.089	84.6785	71.6247	239.827	386.198	129.043	103.854	167.726	111.01	127.714	155.2	294.816	228.079	157.962	302.108	65.2502	142.473	332.756	202.455	184.422	146.104	87.4447	250.209	84.9229	203.69	134.272	89.343	101.673	193.39	57.0053	71.6852	247.359	144.71	78.7291	53.4872	137.337	76.7774	141.461	147.101	69.037	267.711	105.137	298.494	138.528	147.936	87.4805	158.753	242.379
	15	223.026	72.9675	57.2997	226.556	268.515	126.102	47.8765	113.665	65.6676	84.6497	175.334	222.614	137.005	117.414	212.387	92.3961	148.862	306.568	186.22	123.869	138.327	66.3932	228.101	60.0257	149.247	100.414	55.0823	82.2867	142.258	60.8057	63.2491	208.938	152.488	71.0853	41.4728	98.3025	64.9861	73.4028	95.9558	38.2936	229.621	83.7094	285.714	125.13	100.051	71.3986	159.817	231.465
	18	162.429	74.4359	57.2997	181.792	210.797	87.6059	27.2914	99.3403	55.5253	42.1933	123.278	141.748	90.5039	76.8651	139.683	58.4457	135.742	307.204	104.6	104.753	108.27	40.4836	190.975	58.4912	149.768	95.1238	44.1572	67.0256	152.906	31.6522	47.8654	163.696	132.964	48.0577	37.5451	88.9915	64.4622	76.214	39.4273	48.2387	175.66	69.5851	298.037	97.5848	117.246	64.1396	117.329	174.977
	21	63.063	69.2148	53.7185	216.023	151.664	79.2929	29.0273	58.1561	10.3272	12.6337	133.095	113.675	36.5589	33.1423	96.3156	23.8879	107.696	231.53	69.7731	48.214	86.9331	46.961	148.924	35.9813	123.753	85.7022	16.9818	41.1434	139.608	37.9861	49.8051	170.33	108.667	43.8988	24.0288	77.3528	54.2423	57.2761	12.8257	20.3443	141.85	22.945	281.607	99.9544	96.0608	46.7439	94.6135	140.569
	24	54.4302	71.4266	39.3936	200.435	113.727	67.7827	7.51378	41.698	27.1351	7.12672	95.377	108.303	38.8501	19.4555	40.6281	13.2436	81.6662	171.996	72.0713	19.116	49.7577	37.245	126.188	28.8192	100.476	55.7742	49.6197	30.3162	125.377	37.9948	22.1058	135.162	81.3659	24.0288	35.7544	41.8994	48.1275	27.4638	0.791635	14.8864	119.607	40.1829	249.658	67.9341	77.342	24.8428	70.1468	126.175
	27	54.4302	60.9845	26.8593	167.047	64.9632	58.9576	44.0635	42.0406	22.4034	11.5607	70.5277	68.6211	40.4944	54.1675	21.9011	33.7549	72.8053	99.9522	53.4789	26.7406	36.1795	45.3417	83.9279	28.8192	90.0435	66.5564	24.9584	17.272	97.1607	25.3182	36.8125	83.225	61.8424	24.0288	15.3646	51.7476	30.2214	36.8865	6.57108	9.12597	75.1454	39.4718	219.991	60.147	79.9054	51.0613	40.1107	87.6878
	30	12.1528	72.8949	34.0217	161.149	61.382	70.9799	31.1087	18.9338	38.9232	9.88021	32.616	39.9712	38.8501	20.2404	10.4508	37.4969	56.7585	84.363	44.1383	18.5636	11.9241	17.8128	42.5237	-0.852843	81.828	67.6144	17.2789	17.272	109.184	31.6522	9.56456	79.5955	36.8489	5.42958	19.5234	15.5779	18.2109	31.4492	15.7551	33.8062	81.47	19.7359	200.821	49.3121	60.147	27.2204	34.2915	50.2705
	33	2.63379	62.6523	7.16247	99.7432	45.1829	56.1444		2.64697	55.4431	2.08538	23.3801	26.2239	32.196	12.9019	9.79841	54.2662	67.1961	63.6121	32.5885	2.76209	24.8614	37.245	39.7294	8.69674	73.0911	51.5419		8.61023	79.6918	32.9364	18.0006	50.6233	52.8316	3.42718		19.1591	2.09533	34.0753	7.83786	15.857	47.6361	14.97	140.575	36.1076	59.9532	43.5523	6.1952	66.133
	36	-6.70544	55.5641		105.958	57.4259	33.2521		3.75251			25.7375	34.3105		4.1643	10.6682	17.5209	41.1666	31.9866	44.1383	1.10484	11.6037	45.3417	27.9425	8.52631	70.3526	43.1784		6.39326	71.351	15.1752	21.6544	24.6548	40.8172	13.0156		-2.50698	12.839	40.8719	27.3933	57.6673	41.3828		157.006	29.36	42.9521	23.153	16.0819	56.3617
	39		61.8547		76.6773		19.4392		11.6001			7.57308	33.3864				26.6828	56.8722	39.8669	41.8105		-6.83254	92.3027	4.97863	4.94522	46.2279	42.3221		19.4374	60.6035	10.0819	24.2712	6.1952	16.7884	0.423571		7.52037	22.0112		12.8257	37.4744	42.3696		163.396	29.5538	52.0693	24.0288	11.5765	46.5904
	42		45.9196		48.4498		12.7888		15.8664			13.757	52.5055				43.7918	47.0032	38.7832			0.943798	48.5804		6.30934	44.3371	41.1632			50.8874	12.6504	11.2786	4.06747	6.54432	-0.57763		10.9224	15.3726				31.7653		141.944	17.9701	42.8552	31.5378	17.5837	39.1577
	45		50.5425		49.5028		26.0896					11.3996						54.856	22.4715			7.72419				47.9233	42.2212			39.8958	8.85004	28.3764	10.0747	2.30746	4.00481			24.8495				28.5674		150.16	24.3301	46.7487	29.1602
	48		53.5518		38.4438		20.7177					23.1865						40.0448	20.1141							53.4003	50.7865			58.0524	24.0515		31.5378	5.31107				42.2319						166.134	14.9222	37.4377
	51		50.9413		45.1848		51.4127											45.6539								38.8602	47.6123			37.5888	8.82387			1.07422										137.837	24.1363	22.8062
	54		46.5904		53.9268		22.6364											24.3391								51.1833	16.7271			35.0378	20.2424													139.206	16.1555	33.2535
	57		50.9413															18.9574								40.2294	22.2191			39.2081														102.693	8.17463	14.9222
	60		53.5518															-2.81225								47.0756	19.9013			31.4552														103.606	1.71771	13.689
dD1	-15	44.0614	60.0335	130.032	58.3513	174.55	60.4801	68.6539	89.424	46.961	38.5741	57.1494	59.0904	115.515	60.4329	89.1676	64.3933	60.2465	98.8471	48.1752	57.6411	65.2713	98.554	37.1752	65.7095	69.1638	53.9433	62.5691	68.1236	124.323	142.625	162.622	38.1422	12.8839	20.5386	126.724	157.317	63.1684	105.351	58.4504	83.5732	42.6755	78.5665	78.0108	107.748	101.883	159.61	61.2331
	-12	26.8261	90.1622	166.141	45.072	185.324	47.3159	82.5603	82.4068	55.7775	35.9138	57.0911	51.9279	98.5881	56.1482	105.701	73.9779	60.4939	90.4496	82.0083	66.8652	25.1584	88.6896	41.6807	40.1789	77.7792	78.6134	85.3695	75.0228	108.646	146.451	151.803	47.4667	36.5703	27.3848	109.396	148.348	51.0901	113.664	80.1994	99.9777	52.596	68.8776	65.58	109.539	78.9735	126.358	65.7367
	-9	28.4888	68.1894	127.928	53.061	129.233	29.7902	67.5321	66.7532	64.594	33.2535	54.4308	66.7133	111.368	56.2954	100.94	65.7234	54.7695	121.876	47.6344	59.4753	57.6721	61.5642	51.0613	42.6165	45.1412	98.8563	95.5694	49.8018	120.216	115.085	132.566	58.7031	41.102	26.3836	151.792	151.781	43.3214	121.224	85.6366	70.2724	39.4056	74.2249	55.861	119.229	107.642	133.008	52.171
	-6	28.4888	78.8401	138.128	70.1483	116.893	41.4285	85.7036	77.3689	51.8191	25.2727	47.6051	66.2528	116.011	79.6905	100.48	71.2395	49.54	113.27	85.3335	55.0413	87.3179	64.7946	49.5595	30.602	61.4843	69.2941	89.4772	52.2959	136.785	152.075	166.077	50.8322	33.4876	30.2261	169.89	160.198	49.2765	141.928	85.6366	80.0265	36.7453	95.1482	88.651	106.484	136.441	134.671	96.5679
	-3	22.1422	86.9959	115.941	81.9453	100.51	62.2793	119.581	55.7775	56.3174	39.9042	62.6158	51.0582	133.277	57.084	120.034	97.255	54.3899	166.476	90.8621	42.0957	111.111	80.1008	34.7376	59.1363	49.9651	77.9558	84.1388	64.0648	157.324	158.685	181.56	33.6368	41.2865	30.4913	130.498	178.36	39.9559	108.676	76.1214	63.4004	30.7042	116.317	75.3335	105.958	107.772	133.008	79.677
	0	21.3109	84.5011	166.141	60.0431	201.93	54.7293	89.2913	86.3652	86.5451	37.2439	59.8389	42.9748	122.818	41.1754	127.915	98.6242	88.126	125.242	79.8049	55.0413	82.5866	63.7755	28.7304	80.1615	66.2599	87.2752	99.0618	59.1951	131.17	242.115	175.247	37.0023	52.5368	32.2285	126.917	182.844	66.8798	194.828	81.5587	87.12	28.7644	107.143	55.8092	144.718	120.952	192.862	111.367
	3	32.1184	80.4232	145.089	63.6416	167.375	40.6655	67.5321	62.2549	53.0787	27.933	42.197	57.7602	102.735	52.0107	94.3886	58.9163	73.0644	119.713	58.7319	68.3431	70.1294	58.0774	41.6807	62.7059	45.1412	76.448	84.1388	63.5432	122.954	142.103	139.02	47.4848	88.6592	19.9054	140.856	154.437	45.1351	128.02	99.2297	85.0143	31.9234	78.5665	66.4494	92.2654	94.2032	157.947	95.7092
	6	39.2964	73.6266	136.509	57.2932	200.353	57.9179	61.0233	69.6319	67.1129	51.8755	54.3725	38.0634	94.9367	54.8181	100.02	72.6087	65.9708	120.338	53.163	77.5672	64.647	64.4549	45.6201	64.5775	50.9491	74.2825	87.6312	37.5114	114.123	127.551	146.385	44.4872	83.7586	29.4901	112.4	170.719	64.9821	130.593	104.667	101.862	69.8879	85.7045	65.58	109.118	86.653	147.972	82.9474
	9	39.6005	64.3352	121.451	35.2326	190.256	41.4285	73.3635	73.5903	87.2648	31.9234	62.5575	41.6447	95.4323	58.0198	86.1469	54.7695	62.9849	91.988	59.2726	57.2316	56.0528	58.6735	19.9158	66.0793	64.34	74.1862	84.0002	42.6134	93.1082	121.463	167.129	35.8805	59.2554	32.8617	96.0733	135.223	77.7522	121.673	78.8401	86.4553	97.8208	71.1588	57.5481	78.0466	71.1647	129.683	96.5131
	12	27.4345	66.8301	82.9027	39.4648	158.167	37.2036	78.073	44.2622	71.7911	26.6028	50.382	37.1938	100.909	38.5151	42.1784	32.979	48.6655	90.6579	38.2399	57.2316	35.6256	38.605	37.7412	46.1861	37.4617	25.889	59.9693	34.728	66.3387	137.523	141.124	32.4969	52.5368	29.122	66.847	109.473	68.4317	135.277	77.4807	56.9716	66.7289	39.271	45.1173	69.4097	27.0075	113.057	32.439
	15	19.9523	52.1014	115.457	32.0584	131.921	42.3281	40.3752	46.7812	60.4557	29.2631	42.1678	23.7385	62.5696	22.065	23.9048	23.3161	37.7116	65.5935	38.2399	42.0957	25.7827	28.4009	32.6698	32.6698	25.0067	41.801	54.6309	22.4945	42.1692	94.1554	113.927	33.6368	46.3715	13.4272	44.5518	108.92	53.4179	108.979	51.6538	38.4614	55.9769	23.2045	32.79	25.6992	15.6175	101.419	35.7094
	18	8.00932	53.2369	93.7542	29.7839	115.771	44.7537	32.9775	45.8816	52.1791	15.9617	43.498	72.0852	52.1109	15.6615	14.7431	6.88529	25.1411	56.0742	24.358	39.1397	14.4473	21.6837	42.6165	22.527	31.7021	23.0659	22.2459	28.3505	29.846	23.77	122.642	26.9239	33.9355	12.3231	20.6778	70.7679	66.188	63.7855	38.0607	25.6037	64.6783	-1.30002	5.26833	16.0095	11.5193	83.1301	30.4019
	21	5.51528	43.498	81.4511	28.8843	116.215	27.228	22.4259	37.9647	22.491	17.2918	29.9048	64.9227	23.8907	7.48643	10.8522	10.9539	38.8335	37.6606	28.2642	29.15	12.3305	11.2232	11.6446	10.5126	20.1828	17.2272	29.9846	13.566	7.93822	49.2802	124.746	33.2689	17.7845	6.21302	14.5169	38.7047	31.7572	53.3604	40.7793	18.9533	41.3453	0.735889	6.18952	6.52991	15.6175	64.8415	19.3026
	24	7.17797	42.1386	79.8318	19.0449	87.9473	23.7662	36.7875	31.1276	17.8128	6.6507	24.4968	48.8071	21.9085	9.35804	9.52211	6.88529	25.1411	27.0194	13.8416	21.7601	2.11686	7.99277	7.13921	9.57681	16.3914	14.4042	14.923	5.3913	1.98456	23.2484	80.8553	19.8069	8.80005	0.736073	16.288	40.5328	34.6927	58.4944	5.43725	28.2642	42.0659	7.13795	-0.921188	2.4222	13.8269	56.5285	1.55297
	27	4.37977	23.1083	51.8191	13.9131	54.2923	18.152	24.9025	19.7922	26.6293	7.98085	17.7002	17.9062	6.96381	18.3217	13.4628	5.55514	16.4309	20.3687	7.19118	24.0038	5.85307	11.4796	25.1608	8.07501	15.359	4.98848	3.35379	11.0149	15.6769	16.117	64.0215	19.8069	4.97968	0.368036	6.16098	31.8396	11.1342	30.5334	2.71862	8.97764	49.9358	11.2098	14.1697	9.68976	19.328	49.8781	16.8361
	30	3.85258	12.4576	67.3609	9.25665	55.8586	11.365	11.885	22.6708	1.25962	6.6507	13.6223	21.4874	21.9085	8.9637	12.1326	8.21543	11.9435	21.4906	1.08154	10.702	-0.624316	5.44175	21.5912	7.13921	13.4874	2.06912	9.58466	7.42073	12.1845	13.2767	67.3353	18.3172	11.2504	0.102908	16.9043	26.3029	8.54465	21.9171	9.51518	16.626	10.7521	8.41346	7.98014	21.5915		63.1789	6.16624
	33	2.71708	15.1762	25.2579	9.83936	50.7046	32.2158	8.07504	17.4531	2.33909	6.6507	13.6223	14.7854	22.404	8.9637			2.98588	13.718	4.94752	9.58016	19.4321	12.159	23.093	12.5804	6.79197	4.33088	10.2		14.923	12.5228	49.5901	16.8094	8.80005	1.73727		23.6989	-0.0840851	11.9415	-1.35931	16.626	16.1836		5.26833			43.2277	3.64493
	36		9.17124	25.7417	8.62286	41.0526	2.15239	12.3401	19.4321	6.29752	7.98085	21.749	22.8688					5.72436	17.2918	5.52858	4.43393	5.35555	17.261	21.5912		4.92037	5.7424	6.70759			21.4513	41.3307	5.22314	11.0659	4.47575		24.1986	4.83324	13.6041	5.43725	15.185	20.6727		3.47772			29.9268
	39		3.16624	10.1999	8.62286	35.6657	6.3772	4.70955	16.0136	2.33909	11.9713	17.671	20.1573					5.72436	20.3687	-0.0402874	9.58016		12.7551	16.3462		0.0965388	5.64608	5.95367			18.1464	27.4956	9.69237		6.84619		8.69312	1.81366	2.72962	-2.71862	6.87195	17.4028		-0.921188			24.939
	42		5.43725	11.1676	6.50676	18.1715	6.5138	6.27583	21.7712			19.0304	17.9062					4.10771	6.85902	8.31301	-0.765684		5.78145			-2.80741		12.3231				34.5623	1.83955				7.14129	4.40324	2.57248			21.3932					8.31301
	45		2.71862	8.58057	8.78131	5.82068	4.7146	6.05361	15.114			13.6223	14.3249					6.21917	12.3879		4.79008		5.78145									26.1453	8.58864				6.31269					14.022					18.2886
	48			11.8193	5.7656	27.5906	8.17641		9.17649			13.5931	-1.27885										13.0948									22.3926	2.59347				5.03706					0.110945					18.2886
	51				1.37495	18.1715	-3.59842		3.95843			9.57352	9.41356										7.99277									22.6908	4.10131				2.70931					6.04111					9.97562
	54				4.39065	21.7592	6.5138		11.1556			8.15587	7.16247										8.33247									19.8326	2.97948									8.70139
	57				4.23221		7.41341		-0.179863			10.9037	14.3249										10.8835									7.04974	0.349811									2.05068
	60				2.433		12.2646		4.67817			5.46642																				11.4157										3.99042
dD2	-15	102.578	116.95	52.5346	58.3364	106.11	164.348	99.3236	55.1616	41.6668	188.829	87.5028	148.732	118.534	114.348	39.1216	90.6959	108.203	55.8458	93.0615	83.5368	87.0625	79.3539	13.3714	126.694	103.208	113.386	94.7647	79.782	141.712	139.101	98.5826	218.978	62.1446	154.642	112.139	114.821	239.18	159.384	103.941	136.728	198.896	156.855	175.417	120.631
	-12	85.4694	127.558	42.3231	95.9691	101.902	136.09	125.926	53.8904	37.2381	144.336	90.8683	142.435	97.2193	125.098	40.6865	85.7953	101.343	74.8136	107.218	82.528	100.641	78.1972	20.5822	118.502	110.853	116.696	90.3234	114.799	172.718	128.924	94.1487	191.133	63.9542	175.662	128.774	112.373	256.609	159.384	103.003	152.483	233.118	152.102	192.84	123.606
	-9	113.624	125.442	55.7827	85.0323	111.248	131.124	104.801	54.6587	34.2345	189.589	85.2591	128.041	91.9901	107.814	58.6824	84.1961	90.5619	95.2912	122.032	87.7196	56.9966	61.367	78.4083	134.1	91.7818	116.696	103.577	110.322	143.244	135.52	85.875	190.85	75.5473	172.805	113.162	111.865	216.274	145.326	74.8522	150.126	281.649	173.08	189.434	149.038
	-6	93.1089	137.79	45.0051	82.0921	115.524	150.278	141.53	66.5424	42.4944	216.875	70.2954	125.342	119.656	110.396	56.3351	76.9138	102.125	86.5072	155.841	84.5948	46.328	77.0404	80.9986	167.172	106.574	132.421	96.9503	105.646	178.289	146.921	96.0686	208.348	58.3952	146.325	137.344	126.136	249.244	109.542	93.1139	121.091	287.007	181.809	171.363	106.264
	-3	72.0554	162.959	57.948	70.5652	98.316	171.206	151.656	67.8135	38.296	154.813	77.0264	130.443	124.885	131.764	65.7243	100.532	102.718	87.5769	160.828	125.859	99.8965	107.872	76.0981	184.101	108.818	167.754	101.392	126.438	226.863	81.892	75.9711	217.049	64.2992	153.008	168.367	110.433	253.372	96.0322	93.4029	186.351	225.555	180.132	140.705	165.691
	0	90.7238	163.029	79.6263	69.3512	105.247	166.594	133.705	73.5336	41.2228	229.595	100.585	127.439	158.92	133.265	66.5067	88.2456	78.9987	94.4538	131.103	85.6035	94.5958	84.5948	58.8062	171.132	100.965	153.94	91.8462	91.7195	226.802	80.6681	122.23	212.017	88.6051	147.601	164.182	126.183	267.915	164.861	103.941	174.446	265.706	222.543	148.653	191.485
	3	86.4557	111.869	66.6095	63.6267	157.802	183.62	132.095	57.8959	40.4719	205.295	97.2193	128.643	129.011	158.454	66.5067	88.2799	99.9673	81.2503	125.509	81.3713	109.595	90.9431	94.72	138.605	74.0408	162.502	80.383	104.751	212.508	93.1121	105.973	226.716	84.3609	139.948	132.294	154.218	245.224	156.281	94.3411	159.555	199.712	186.921	96.3223	160.43
	6	113.086	122.031	52.0179	54.4161	105.351	196.745	118.704	89.8663	39.721	196.32	94.2338	128.339	137.605	128.497	53.9878	78.5817	85.4639	102.345	114.223	76.1304	108.4	99.4569	90.1696	115.056	85.0508	121.662	88.3353	113.903	199.775	114.599	109.965	207.666	78.3269	109.641	157.499	111.911	228.549	121.044	85.6794	161.913	216.946	207.732	149.495	135.361
	9	90.4548	120.291	55.8812	65.6648	118.214	171.797	130.621	66.3503	35.0622	183.6	93.4738	121.447	109.939	109.158	46.1635	63.7425	93.6997	67.3744	102.182	67.7153	115.707	79.3045	96.6802	133.042	84.1373	112.016	78.8602	121.066	191.052	85.3829	112.479	193.461	70.5482	89.897	140.559	104.983	232.246	135.65	77.9558	142.308	215.427	152.006	98.5933	145.011
	12	76.718	83.7897	52.0179	55.8641	145.767	164.23	132.787	54.6587	40.3952	210.904	71.7972	137.335	103.932	105.495	40.6865	50.6398	83.899	88.0171	85.2529	72.9562	136.526	67.7153	95.0701	114.27	74.9544	105.395	80.383	115.495	214.866	94.3359	104.053	179.349	61.7346	53.8771	122.09	103.043	265.46	139.301	55.3632	131.267	237.659	194.154	104.173	159.74
	15	-9.89882	64.0503	56.9146	48.6917	121.593	156.426	99.3236	73.9771	36.6407	202.671	56.4534	125.945	86.7429	58.2542	32.0797	17.1865	72.723	93.0539	74.7215	49.7284	91.9119	63.3351	84.2889	86.7602	53.4313	126.628	53.6076	114.599	206.142	69.2673	90.7508	192.685	40.6182	64.6924	118.264	102.073	257.959	117.393	30.3162	105.336	194.943	152.976	86.005	126.762
	18	50.7508	57.8415	55.2167	64.6847	97.4884	132.543	71.9837	91.773	33.0396	185.102	38.1422	81.2618	54.9516	49.138	43.8162	-2.31296	56.8523	72.5763	58.5469	46.5049	99.8965	36.9825	75.468	77.2378	50.0658	78.0834	62.2929	102.165	185.451	93.1121	56.7573	127.023	32.9243	49.692	115.407	95.1451	232.462	105.891	30.3162	107.812	103.466	153.419	77.2142	132.385
	21	-12.84	20.6579	49.8526	59.7064	71.7972	129.823	61.0297	77.5391	26.1281	183.98	17.1894	99.2539	54.5897	47.5045	43.0337	2.58767	57.8324	69.7217	55.6761	38.0899	85.1228	28.5674	62.3766	37.0318	25.8021	72.29	49.2366	78.0909	166.412	63.3287	61.6332	142.026	16.8071	60.8659	94.3878	52.2837	186.542	84.5302	12.0544	74.6898	145.709	111.272	54.2109	117.475
	24	-0.842824	-50.2589	45.5218	55.6302	75.1423	126.867	47.3667	56.2406	24.6263	123.763	24.6803	72.8679	45.977	30.3523	31.2973	-1.46185	32.54	60.9927	54.3146	28.5674	66.6953	11.5399	39.4842	14.5406	28.751	65.6689	44.5977	73.5148	149.64	62.6716	74.935	105.08	23.2059	55.1526	79.0287	48.8196	193.907	49.8418	6.78531	66.0066	123.362	84.8217	82.5985	95.5613
	27	2.61825	19.0299	27.1902	55.7861	66.3831	111.496	72.6758	58.975	32.2887	118.534	2.98552	67.7677	33.275	33.4876	29.7324	1.70222	20.9768	52.7711	54.2653	8.41508	38.3434	5.29026	30.8033	17.9869	22.4366	62.9	24.0543	75.5045	144.895	60.9713	72.5732	87.3941	14.8674	67.9077	36.6312	51.2675	162.961	43.0867	16.3853	46.4013	97.1772	59.3418	36.1406	81.8838
	30	-3.19208	-24.4473	36.8604	25.2479	50.8995	91.1599	76.5427	57.6445	19.1398	108.058	1.86369	27.2855	22.4185	28.2972	13.3013	0.919789	10.196	54.391	50.0823	2.06677	33.9454	15.8214	19.252	10.3084	2.24366	38.0711	8.81243	68.9388	132.163	50.1373	59.1191	56.6335	18.6168	41.6803	47.4995	15.3342	161.504	38.8876	6.49632	33.1218	73.3117	2.56258	35.9451	80.4694
	33	1.30912	4.1201	17.3721	28.4221	44.0025	85.4846	46.8103	50.2691	10.9566	121.52		15.2933	11.5802	24.6349			13.3339	36.2607	51.4931	7.35703	28.1262	6.24964	6.86073	15.3266	4.48732	32.5637	-0.267782	57.2997	80.4356	57.3901	52.7653	23.8716	13.9626	40.4577	35.967	17.7821	156.917	20.6305	3.39266	30.6459	42.2424	19.3137	4.34652	69.0773
	36	5.52341		13.5828	17.4074	46.6234	65.621	59.4196	41.5632	11.1868	98.703		3.89582	12.3221	14.0168			15.8788	28.1491	40.1576	5.29026	2.68391	27.4107	-0.350037			55.4513	10.603	41.2837	85.1804	68.0435	44.3393	37.7001		7.65306	37.2954	16.3041	131.556	25.5599	-3.10366	37.8366	30.0238	9.43531	-0.39098	56.0897
	39			14.0995	23.4437	37.2435	58.8815	44.5082	36.6708	4.27521	120.036		8.39384	9.33653	21.4995			13.3339	13.4908	37.3361	-3.27283	-1.19557		0.490052			65.6689	13.9165	46.6556	64.5197	49.0038	48.3314	16.2286		8.26434	29.948	14.318	117.444	24.2819			19.7817		17.6793	21.7321
	42			41.7325	7.68462	30.2431	6.62125	31.8537	25.0979	4.35194	92.732		-1.2044	16.0675					10.7462	28.8715	8.41508	0.969869					64.0137		24.3724	80.3756	45.4225	29.2699			-0.358588		18.2902	97.3447	15.1534			35.7247		13.4306	21.1887
	45			32.6282	8.82065	18.1735	21.1643	28.8596	17.6038	0.67417	97.5812		5.39763	15.3257					12.146	8.46461	5.29026	-2.39114							16.2151		44.7654	32.0736			4.07922			100.367	25.5599						0.689847
	48			17.8889	12.507	18.139	10.0501	17.8603	12.5193	3.37085	80.3918								6.43669	16.8307	7.30769								34.2207		41.1842	36.9495			1.22256			92.1909	21.1783						-0.362267
	51						2.83772	14.821	10.2284		80.3918								4.08939	21.1122	27.46								61.8758		40.0507	17.7357													0.146447
	54							11.6009	16.1406		48.9806									75.4761											21.4874
	57								6.66647		84.8792									52.8053											13.7582
	60								9.20873		79.27									17.5853											6.59571
dA	-15	171.892	175.268	133.781	28.0192	107.732	42.9553	47.8737	62.9415	160.998	121.991	36.5394	43.1969	122.686	152.269	183.482	189.29	87.747	137.738	115.075	164.909		108.013	59.9562	144.78	129.004	180.949	202.301	166.39	212.439	76.1266	107.254	231.928	156.813	209.247	93.8859	176.283	177.399	218.808	202.557	177.518	130.224
	-12	165.748	211.326	115.024	37.4979	98.8639	63.1118	44.9177	62.9415	171.51	127.029	32.4317	37.0046	118.129	148.39	177.316	202.592	85.2304	146.757	91.2477	161.544		118.84	61.1499	130.324	119.918	138.532	171.891	162.233	212.439	111.094	114.137	193.627	155.749	245.724	128.414	193.684	211.293	254.39	226.667	219.568	104.659
	-9	192.185	180.745	127.551	40.3174	93.1126	46.5537	46.9741	81.5618	185.926	116.053	48.0026	52.7465	129.926	182.335	194.853	177.575	86.7106	140.59	122.524	154.813		112.245	46.5542	154.94	88.4605	155.052	196.83	182.561	258.139	104.617	97.8051	249.026	175.273	239.965	135.397	199.725	164.993	258.38	232.143	192.332	115.091
	-6	244.181	265.64	112.097	67.3164	92.213	47.7344	65.8666	88.6424	188.93	169.851	45.6545	41.7794	127.017	153.239	240.347	192.246	75.2751	132.805	188.632	160.422		134.146	48.1548	154.94	126.048	242.889	221.769	154.899	234.545	88.7436	111.133	200.123	164.76	280.282	141.993	237.686	184.818	257.382	183.299	164.001	129.324
	-3	245.902	211.782	159.815	53.7566	101.499	48.4935	70.6217	38.0627	142.679	102.739	69.4012	52.7465	127.017	170.697	193.348	149.276	64.1725	136.504	169.269	155.934		148.177	65.9246	172.762	156.666	154.283	261.35	261.669	296.891	111.735	104.688	207.882	181.28	211.167	169.926	226.325	236.617	317.904	266.457	172.809	173.554
	0	206.334	192.156	121.173	29.8184	105.515	32.076	58.7979	64.7019	153.786	108.856	84.4628	52.7465	105.137	155.179	209.652	220.219	74.1278	157.47	154.562	160.422	127.768	152.003	94.3021	151.511	134.496	161.059	226.918	261.495	223.492	130.847	138.354	247.537	224.832	216.926	117.163	349.907	256.57	382.416	263.532	206.255	139.19
	3	189.798	221.823	89.6616	49.9168	89.5142	44.7545	56.1632	46.0816	143.876	114.074	46.1241	65.355	123.656	160.028	125.383	235.107	72.8695	136.966	108.939	107.696	118.622	143.292	84.8882	140.484	117.6	147.909	246.548	198.382	264.635	91.3415	113.699	266.575	197.8	168.87	174.969	349.186	197.736	251.729	216.712	195.336	132.857
	6	187.41	190.33	110.969	32.7586	58.9585	31.3169	44.5965	52.3013	113.84	106.697	49.3322	50.5829	153.746	186.215	114.556	181.9	69.0946	119.7	114.525	118.914	152.438	112.462	51.4646	160.549	133.018	143.404	234.909	189.546	290.169	127.608	94.3636	279.342	206.999	163.13	131.906	289.446	222.549	286.646	236.871	171.409	91.0935
	9	201.384	171.616	97.3147	34.6785	57.6411	23.2769	83.6023	65.6015	87.1119	79.708	40.6472	68.2646	134.483	170.697	130.588	212.829	72.9805	101.974	104.092	152.569	146.901	129.044	43.1087	160.422	126.468	121.609	250.355	176.553	182.123	94.9006	95.6774	288.229	190.917	128.572	125.698	291.386	188.271	282.988	222.466	138.267	81.2275
	12	170.699	151.077	44.871	8.82045	54.9423	21.4777	64.3886	46.9812	35.4484	70.1717	27.8544	49.6131	151.581	129.962	107.157	174.619	56.5118	92.1075	96.6435	131.254	127.768	79.0816	37.1403	115.676	114.644	138.166	234.427	158.566	147.701	76.1093	98.681	199.672	187.913	80.6348	107.464	192.964	168.958	317.239	183.549	148.882	70.8607
	15	160.974	115.476	24.0869	7.92085	55.4242	14.7588	38.1062	20.3808	37.2476	41.7433	17.8001	29.0964	111.633	170.697	102.36	167.229	20.0216	82.6276	75.0375	151.447	115.448	79.2991	37.2759	92.0539	88.8804	79.9618	223.432	132.406	117.385	59.9158	63.7016	221.552	139.668	34.5379	74.8759	210.864	84.6711	207.835	149.11	114.239	60.0953
	18	128.568	83.9825	8.02897	11.5193	25.704	1.18067	16.5149	6.18093	16.5198	33.8264	4.65667	17.6071	86.8433	127.053	52.6217	106.741	25.1657	50.1771	35.0003	109.939	112.462	44.0197	19.2348	70.8667	56.5831	52.9294	216.138	191.048	71.9109	42.103	33.6656	117.611	73.1504	15.3193	55.8659	105.903	46.9401	164.273	121.049	117.242	56.5625
	21	106.064	82.1568	3.82653	1.14094	9.28563	10.7388	23.6477	7.08053	-1.49442	29.3284	10.9936	13.3545	52.1963	78.5594	33.1617	84.3535	11.2136	41.9304	12.6539	59.457	90.7787	55.2819	8.62717	57.2772	39.2673	25.1277	179.722	162.233	54.3617	15.5527	12.6403	70.1969	39.6728	11.4597	26.3812	45.442	25.5807	89.7847	99.3651	83.0057	46.6965
	24	80.2937	44.2734	1.65142	8.69978	0.835518	6.85935	12.9806	6.18093	9.61301	23.3906	4.57735	5.96849	56.3014	108.625	20.8292	46.1435	11.3246	23.0456	10.9825	25.8021	57.8329	38.4828	3.85238	40.5135	34.4134	21.7578	168.566	143.408	19.7147	22.3504	14.1421	65.4146	22.715	24.9385	50.0467	64.5614	5.62788	51.8756	56.8993	81.3006	30.1635
	27	80.9959	47.9248	0.751812	7.67951	11.0848	2.08027	9.44624	6.14216	6.9142	13.6745	1.87853	9.47502	15.8352	72.7402	4.52503	44.3393	8.69703	15.6461	10.9825	24.6803	23.3941	34.6562	5.96849	28.1095	13.7217	7.4724	156.928	84.2776	35.0984	19.4321	0.625929	43.7602	31.0999	19.1392	18.622	40.8422	7.4185	47.2201	39.4162	55.6683	40.1964
	30	66.3204	22.3649	2.02732	1.02027	4.85169	2.2208	2.05635	7.98014	4.8102	12.7749	0.469634	4.99862	20.6845	58.1922	15.7603	40.2316	14.9885	18.9598	12.8446	12.3401	21.9011	24.2347	2.65869	11.4734	23.6477	21.0252	128.342	111.59	38.9779	13.9333	0.625929	11.9557	16.7078	7.63979	17.4583	14.2417	16.2436	31.591	7.15443	48.1593	46.6965
	33	87.807	19.6265			12.82	2.08027	3.53433	4.38172		6.29752	1.83887	4.02875	20.6845	51.4031	6.85553	21.0179	9.62245	20.9652	8.37989	15.7056	12.132	33.8156	1.32934	13.462	8.22974	15.018	122.013	61.7851	15.6095	21.7097	7.07107	23.8198	23.153			12.8011	8.95309	25.6052	15.0568	28.9408	38.0638
	36	67.8652	16.8878			-0.481845	2.08027	-0.32123	4.42049		7.55714	3.67774	8.35588	15.6095	26.1865	9.73	23.7564		20.9652	0.527072	13.462	9.36349		9.68522	20.2567	20.0536	8.24161	85.2751	58.1178	24.0455	21.0515	-6.25715	9.11316	30.662			37.2406		36.9116	12.1318	13.8211	40.6972
	39	53.5408	22.8214				15.5179	1.41389			12.0552			-0.518468	20.3673	8.49675	22.3872		18.4987			11.9145			22.6917	12.2438		101.901	76.2795		0.877556		0.225701				22.721		43.8949	8.80391	19.6251	28.9303
	42	55.9282					1.18067	4.1127						15.3838	18.4275		35.4715					10.639						71.2765	87.2812		7.77634		2.39114				22.721		15.2968	15.0568	10.6142	34.0302
	45	55.9282												16.3536	8.72882		32.6243					10.4215						43.8709	72.4377		3.57647										28.5342	24.3311
	48	22.6802													23.2769		29.6683											31.911	51.1324												9.41735	33.2977
	51	28.6487													14.548		19.3225											16.9476	53.9615													31.3968
	54	14.1488													30.066		22.1697											1.4472	22.1435													27.697
	57	18.9236															19.3225											3.32521	46.627													25.2305
	60	28.2977															17.8445												40.9688													24.3311
[truncated: 79 more columns]

## Sheet: Figure 1i
Figure 1i
for mutants scoll downwards, for normalized to NEBD data and average scroll right
	time	raw data																							average at NEBD	normalized to NEBD at 0 min
wt	-15	141.75	185.3	89.4503	181.379	129.917	162.652	112.81	109.248	65.7234	158.865	146.316	151.222	72.857	162.2												93.2635	121.917	58.8532	119.337	85.478	107.016	74.2224	71.8791	43.2423	104.524	96.2673	99.4958	47.9358	106.719
	-12	152.419	197.834	75.2977	158.269	100.573	137.29	121.821	121.215	62.9949	178.936	144.239	161.966	124.783	72.3704												100.283	130.164	49.5416	104.132	66.1716	90.3288	80.151	79.7525	41.4471	117.73	94.9012	106.565	82.0999	47.6156
	-9	121.532	217.849	72.2092	168.28	102.266	163.547	147.177	123.211	49.3124	160.902	163.802	175.396	79.2098	99.1928												79.9611	143.332	47.5096	110.719	67.2852	107.605	96.8339	81.0656	32.4448	105.864	107.772	115.4	52.1156	65.2632
	-6	109.073	223.827	80.341	177.236	134.496	147.231	178.051	148.503	54.7794	217.943	212.823	161.156	104.446	107.813												71.7637	147.266	52.8598	116.611	88.4906	96.87	117.147	97.7067	36.0418	143.394	140.025	106.031	68.7198	70.9348
	-3	141.601	234.253	94.6498	130.823	114.007	167.129	157.026	194.288	61.6356	240.084	210.746	148.536	105.129	93.3729												93.1654	154.125	62.2742	86.0742	75.0101	109.961	103.314	127.83	40.5527	157.962	138.659	97.7286	69.1689	61.4341
	0	119.89	275.697	98.2311	208.967	127.726	153.205	139.668	121.034	43.8355	215.438	218.338	187.035	102.784	115.995										151.989		78.8811	181.393	64.6305	137.489	84.0362	100.8	91.8934	79.6336	28.8413	141.746	143.654	123.058	67.6259	76.318
	3	128.321	204.39	72.8581	152.402	134.3	146.136	136.664	103.174	58.8772	208.124	215.677	220.076	106.792	140.017												84.428	134.477	47.9365	100.272	88.3616	96.1491	89.9172	67.8829	38.7379	136.934	141.904	144.798	70.2628	92.1231
	6	101.165	207.683	81.9674	168.448	124.055	150.318	128.491	123.753	34.2508	186.918	213.212	177.912	68.1667	119.538												66.5606	136.644	53.9299	110.829	81.6214	98.901	84.54	81.4223	22.5351	122.981	140.281	117.056	44.8498	78.6491
	9	104.223	206.181	75.4619	173.788	132.803	167.329	107.641	70.5351	43.8454	191.025	212.076	188.91	58.8736	149.599												68.5731	135.655	49.6497	114.342	87.377	110.093	70.8215	46.4081	28.8478	125.684	139.534	124.292	38.7355	98.4276
	12	88.5564	197.805	43.5835	134.632	118.479	162.853	89.4445	69.5372	20.5783	117.754	149.56	173.181	34.3196	174.802												58.2651	130.145	28.6755	88.5802	77.9524	107.148	58.8494	45.7516	13.5393	77.4758	98.4018	113.944	22.5803	115.01
	15	68.3382	168	54.1549	126.371	94.1061	145.748	103.624	58.7491	30.1431	81.4862	139.665	138.688	20.3362	149.818												44.9627	110.535	35.6308	83.145	61.9165	95.8941	68.179	38.6536	19.8324	53.6133	91.8916	91.2489	13.3801	98.5718
	18	53.4919	173.372	47.9779	108.267	69.3412	138.078	111.972	48.3225	16.4309	77.3785	116.112	125.258	25.6216	124.177												35.1947	114.069	31.5667	71.2333	45.6226	90.8475	73.6709	31.7935	10.8106	50.9107	76.3948	82.413	16.8575	81.7012
	21	60.281	133.979	31.5499	104.316	64.5664	111.62	57.9066	48.1417	21.9078	56.3725	96.1594	81.2188	18.9712	100.593												39.6615	88.1504	20.7581	68.6343	42.4811	73.4394	38.0993	31.6746	14.4141	37.0899	63.2675	53.4374	12.482	66.1845
	24	49.9107	124.13	25.0445	97.9212	48.0507	103.963	78.9319	49.1396	6.85612	45.6523	96.3541	69.8341	24.6415	79.152												32.8384	81.6707	16.4778	64.4266	31.6146	68.4016	51.9327	32.3311	4.51094	30.0366	63.3955	45.9469	16.2127	52.0776
	27	36.855	112.78	38.0554	75.1457	58.5979	77.3974	60.9103	31.6414	15.0914	41.7783	80.1977	40.2889	20.3362	69.7892												24.2485	74.2029	25.0383	49.4416	38.5541	50.9231	40.0755	20.8183	9.92929	27.4878	52.7656	26.5078	13.3801	45.9174
	30	38.1231	109.199	28.2972	70.3334	36.1137	58.9968	55.5667	31.4607	8.25513	24.88	81.3332	41.0147	15.3484	53.2064												25.0829	71.8466	18.618	46.2754	23.7608	38.8166	36.5597	20.6994	5.43141	16.3696	53.5127	26.9853	10.0984	35.0068
	33	24.8432	85.3431	28.7819	58.2637	53.3243	53.8254	48.0577	25.5677	6.86604	33.7966	34.7783	30.912	11.7257	41.7859												16.3454	56.151	18.9369	38.3342	35.0844	35.4141	31.6192	16.8221	4.51747	22.2363	22.8822	20.3383	7.71483	27.4927
	36	28.4245	95.798	26.6708	54.4549	21.2013	40.5963	42.0505	31.8221	8.22535	31.4925	52.2648	33.6827	22.3838	45.9864												18.7017	63.0297	17.5479	35.8282	13.9492	26.71	27.6668	20.9372	5.41182	20.7203	34.3873	22.1613	14.7273	30.2564
	39	20.3673	66.5417	12.6825	47.3907	29.4504	50.9391	51.8994	19.6747	10.9638	35.8339	54.7304	28.4803	2.13504	21.9643												13.4005	43.7806	8.34434	31.1804	19.3767	33.515	34.1469	12.9449	7.21358	23.5767	36.0095	18.7385	1.40474	14.4513
	42	30.066	68.0146	15.122	34.9865	17.5134	44.271	51.8994	14.7796	6.85612	21.006	38.7687	23.0237	13.9834	16.802												19.7817	44.7498	9.94943	23.0191	11.5228	29.1278	34.1469	9.72415	4.51094	13.8208	25.5076	15.1483	9.20025	11.0548
	45	26.3356	61.4586	14.1446	37.7401	24.3728	33.6342	28.0451	26.3849	8.23528	45.4186	41.429	26.6897	9.67807	26.6032												17.3273	40.4363	9.30633	24.8309	16.0359	22.1294	18.4521	17.3598	5.41835	29.8829	27.2579	17.5603	6.36763	17.5034
	48	28.5736	70.1229	9.26547	36.0159	36.3098	57.2997	33.0396	11.4245	6.85612	34.6984	50.9346	24.8144	6.35287	26.6032												18.7998	46.1369	6.09615	23.6964	23.8898	37.7	21.7382	7.5167	4.51094	22.8296	33.5121	16.3264	4.17983	17.5034
	51	32.9756	59.0904	15.9352	31.538	14.4311	37.5094	35.3796	29.4649	4.14742	23.5108	30.7879	29.5452	17.3086	24.5455												21.6961	38.8781	10.4845	20.7502	9.49488	24.6791	23.2778	19.3863	2.72877	15.4688	20.2567	19.4391	11.3881	16.1495
	54	22.307	54.2961	13.6599	26.3653	20.7024	27.3671	35.3796	24.7505	12.3231	31.9599	38.5741	30.3557	8.99554	16.802												14.6767	35.7238	8.98743	17.3469	13.621	18.006	23.2778	16.2845	8.10793	21.0278	25.3796	19.9724	5.91856	11.0548
	57	18.5766	42.0506	17.8901	28.0896	21.9854	28.3559	27.0324	23.3912	10.9539	19.4031	32.7019	19.3577	8.99554	15.4018												12.2224	27.6669	11.7706	18.4813	14.4651	18.6566	17.7858	15.3901	7.20705	12.7661	21.516	12.7363	5.91856	10.1335
	60	24.3959	49.2131	4.22211	20.1632	30.8401	39.0996	33.8778	20.6726	6.87597	15.5291	35.5569	20.3378	12.3207	22.4027												16.0511	32.3794	2.77791	13.2663	20.291	25.7253	22.2897	13.6014	4.524	10.2173	23.3944	13.3811	8.10636	14.7397
	63	10.5934	25.6174	15.2863	25.5032	24.9784	17.7191	28.5342	20.4919	13.6924	22.1415	41.429	27.6698	0.0874482	22.4027												6.96987	16.8548	10.0575	16.7797	16.4344	11.6582	18.7739	13.4825	9.00881	14.5679	27.2579	18.2052	0.057536	14.7397
	66	15.667	61.7763	9.59396	28.0896	17.0146	34.8235	30.036	17.3175	5.50673	14.1598	46.5549	21.4026	15.646	17.7638												10.308	40.6453	6.31229	18.4813	11.1946	22.9119	19.762	11.394	3.62312	9.31638	30.6305	14.0817	10.2942	11.6876
	69	19.6956	44.1301	11.0561	24.8083	17.3174	34.1286	33.8778	15.141	9.59459	23.7445	32.5073	16.8413	6.05533	16.802												12.9586	29.0351	7.27428	16.3225	11.3939	22.4547	22.2897	9.96195	6.3127	15.6225	21.388	11.0806	3.98406	11.0548
	72	15.8162	40.26	11.8693	29.4793	19.402	25.7769	33.2142	17.4982	8.23528	28.9877	48.469	21.2331	4.00774	18.2022												10.4061	26.4888	7.80931	19.3957	12.7654	16.9597	21.8531	11.5129	5.41835	19.0723	31.8899	13.9702	2.63686	11.976
	75	12.0858	51.9279	6.66167	20.1632	18.9031	18.2135	34.5414	16.3196	6.86604	20.5386	45.4194	10.4894	3.71019	9.14364												7.95177	34.1656	4.383	13.2663	12.4372	11.9835	22.7263	10.7374	4.51747	13.5132	29.8834	6.90144	2.4411	6.016
	78	9.32531	40.26	10.4071	22.222	11.0461	26.3648	14.3544	12.6031	9.59459	21.4735	30.2363	18.3777	6.05533	15.4018												6.13553	26.4888	6.84732	14.6208	7.2677	17.3466	9.44437	8.29215	6.3127	14.1284	19.8938	12.0915	3.98406	10.1335
	81	21.3371	37.8918	9.26547	23.779	15.6248	20.2046	23.3652	12.7838	5.47695	20.7723	37.8279	13.8164	8.01547	16.5828												14.0386	24.9306	6.09615	15.6452	10.2803	13.2935	15.373	8.41105	3.60352	13.667	24.8886	9.09038	5.27373	10.9106
	84	28.1262	42.3683	8.13184	27.2274	12.4358	23.1845	25.5306	6.34872	9.61444	31.7262	41.429	18.1234	6.35287	9.582												18.5055	27.876	5.35029	17.9141	8.18206	15.2541	16.7977	4.1771	6.32576	20.874	27.2579	11.9242	4.17983	6.30441
	87	24.3959	37.2853	10.2429	24.1135	15.126	29.0508	30.8742	15.3218	17.81	27.3848	27.3814	19.612	12.7057	9.80118												16.0511	24.5316	6.73925	15.8653	9.95206	19.1138	20.3135	10.0809	11.718	18.0176	18.0154	12.9036	8.35966	6.44862
	90	22.4561	33.704	6.50548	20.9995	24.6756	26.3648	30.8742	12.9646	8.22535	31.4925	40.0989	19.5273	8.99554	5.16232												14.7749	22.1754	4.28024	13.8165	16.2351	17.3466	20.3135	8.52995	5.41182	20.7203	26.3828	12.8478	5.91856	3.39651
	93	26.3356	42.9459	8.13184	25.4774	17.5134	33.3269	24.867	10.0652	6.89582	8.91663	26.7975	18.632	6.35287	22.1835												17.3273	28.256	5.35029	16.7627	11.5228	21.9272	16.3611	6.62235	4.53706	5.86664	17.6312	12.2588	4.17983	14.5955
	96	17.6068	40.8665	10.5714	19.4684	3.99068	22.7836	24.2034	16.5004	6.85612	18.0338	48.0797	17.8214	6.65041	5.38149												11.5843	26.8879	6.95538	12.8091	2.62564	14.9903	15.9244	10.8563	4.51094	11.8652	31.6337	11.7255	4.37559	3.54072
	99	25.3657	37.5741	11.3846	24.1135	18.4043	15.5276	15.8562	10.0652	0.0297795	21.9078	40.6828	14.2402	2.04759	17.983												16.6892	24.7216	7.49041	15.8653	12.109	10.2163	10.4325	6.62235	0.0195932	14.4141	26.767	9.36923	1.3472	11.8318
	102	17.6068	27.4369	7.9676	21.0254	15.8209	20.7925	21.0252	15.141	13.7023	22.609	42.9538	28.5651	12.0232	7.74347												11.5843	18.0519	5.24223	13.8335	10.4092	13.6803	13.8334	9.96195	9.01534	14.8754	28.2612	18.7942	7.91059	5.09477
	105	14.6972	37.2853	7.9676	25.3359	9.65636	25.67	27.8706	12.6031	8.21543	19.4031	23.9425	31.251	6.35287	20.7833												9.6699	24.5316	5.24223	16.6696	6.35334	16.8894	18.3373	8.29215	5.40529	12.7661	15.7528	20.5614	4.17983	13.6743
	108	13.5782	37.8918	8.78078	16.3544	23.6779	24.0798	32.376	19.6747	8.23528	20.5386	40.0989	21.9589	4.98781	7.5243												8.93367	24.9306	5.77726	10.7603	15.5787	15.8432	21.3016	12.9449	5.41835	13.5132	26.3828	14.4477	3.2817	4.95056
	111	20.8146	30.0939	8.13184	25.6705	6.77013	25.376	36.0433	21.034	4.12757	19.8705	32.3127	20.5073		11.2013												13.6948	19.8001	5.35029	16.8897	4.45436	16.696	23.7144	13.8392	2.71571	13.0737	21.2599	13.4927		7.36985
	114	12.0858	38.4694	17.8901	21.1926	8.46266	16.2225	32.376	9.42877	2.75833	9.8184	33.8374	22.939		13.5633												7.95177	25.3107	11.7706	13.9435	5.56795	10.6735	21.3016	6.2036	1.81482	6.45995	22.2631	15.0925		8.9239
	117	20.5164	37.5741	6.01273	30.8432	11.3489	20.2981	18.8598	14.7796	5.48688	11.1876	36.4977	29.4604		19.3832												13.4986	24.7216	3.95604	20.2931	7.46693	13.355	12.4087	9.72415	3.61006	7.36083	24.0134	19.3833		12.753
	120	23.426	35.4947	6.82591	21.0254	9.15752	31.2423	40.5487	15.141	1.39902	21.006	21.4769	24.8144		15.4018												15.413	23.3535	4.49107	13.8335	6.02513	20.5557	26.6787	9.96195	0.920474	13.8208	14.1306	16.3264		10.1335
	123
	126
	129	19.5465	36.1012	10.5714	19.6356	15.126	30.347	25.0415	13.4264	4.17729		10.2195	6.34767	4.77764	27.147												12.8605	23.7525	6.95538	12.9191	9.95206	19.9666	16.4759	8.83379	2.74842		6.72387	4.17641	3.14342	17.8612
	132	16.786	40.2889	9.75821	30.3156	17.3174	14.6323	30.2106	8.52574	13.9785		7.94852	3.66506	2.87094	36.7014												11.0443	26.5078	6.42035	19.9459	11.3939	9.62723	19.8768	5.60946	9.19709		5.22968	2.4114	1.88892	24.1475
	135	11.7876	24.4621	5.52804	6.17625	13.7363	20.8995	27.0324	18.327	14.1885		5.67752	4.16028	1.97679	33.9828												7.75554	16.0947	3.63714	4.06362	9.0377	13.7507	17.7858	12.0581	9.33524		3.73549	2.73723	1.30062	22.3588
	138	11.7876	31.9134	11.3846	3.61573	17.2106	19.0019	25.7052	11.6921	10.1981		1.53841	3.94576	1.59981	28.5063												7.75554	20.9972	7.49041	2.37895	11.3236	12.5022	16.9125	7.69275	6.70976		1.01219	2.59609	1.05258	18.7556
	141	17.4576	29.5163	-0.656993	11.3748	12.4358	19.8972	18.8598	17.5102	8.47111		1.90471	8.53507	4.33057	35.3421												11.4861	19.4201	-0.432264	7.48397	8.18206	13.0913	12.4087	11.5207	5.57351		1.25319	5.61559	2.84927	23.2531
	144	19.5465	33.4152	10.2429	11.5162	19.0099	12.1468	39.0469	15.4179	15.0053		5.67752	5.71211	3.05943	39.42												12.8605	21.9853	6.73925	7.57702	12.5074	7.99192	25.6906	10.1441	9.87263		3.73549	3.75824	2.01293	25.9362
	147	17.6068	32.8087	10.4071	0.141417	11.3489	16.4229	18.1962	10.3159	13.3717		8.71773	8.32055	7.20151	27.1078												11.5843	21.5863	6.84732	0.0930442	7.46693	10.8054	11.972	6.78728	8.79785		5.73577	5.47445	4.73819	17.8354
	150	14.0255	35.4947	0.32044	3.25538	16.3197	16.022	31.8869	14.2431	13.1618		8.75434	2.39393	-0.565473	39.42												9.22801	23.3535	0.210831	2.14186	10.7374	10.5416	20.9798	9.37118	8.6597		5.75986	1.57507	-0.372049	25.9362
	153	25.2166	41.1842	8.78078	4.78652	9.95916	3.39418	27.8706	13.7844	14.4919		7.21593	2.88914	3.95358	44.8573												16.5911	27.0969	5.77726	3.14926	6.55257	2.23318	18.3373	9.06936	9.53486		4.74767	1.90089	2.60124	29.5136
	156	12.9065	38.7871	16.2637	1.6984	6.07526	9.95532	22.8761	15.4179	21.5394		3.07682	4.16028	5.22472	18.9519												8.49178	25.5197	10.7006	1.11745	3.99718	6.55004	15.0512	10.1441	14.1717		2.02437	2.73723	3.43757	12.4693
	159	23.5751	25.6463	1.94681	1.5053	6.87691	12.5477	24.867	10.5173	22.8696		10.2195	3.66506	7.20151	31.225												15.5111	16.8738	1.28089	0.990404	4.52462	8.25569	16.3611	6.9198	15.0469		6.72387	2.4114	4.73819	20.5443
	162	19.3974	34.3105	3.90167	16.1613	-0.285277	15.2336	29.7215	15.0599	10.618		9.08403	1.19696	7.83708	44.8573												12.7624	22.5744	2.56708	10.6332	-0.187696	10.0229	19.555	9.90857	6.98606		5.97678	0.787534	5.15635	29.5136
	165	9.99694	31.9134	-0.328497	15.1319	6.37807	17.7191	14.3544	7.60826	19.0891		6.84963	4.01993	5.86028	35.3421												6.57742	20.9972	-0.216132	9.95596	4.19641	11.6582	9.44437	5.00581	12.5596		4.50667	2.64488	3.85574	23.2531
	168	15.8162	33.4152	-0.328497	21.1926	12.2398	8.65912	16.6944	18.7857	6.3242		2.67391	7.12359	0.447075	24.4676												10.4061	21.9853	-0.216132	13.9435	8.05308	5.69721	10.9839	12.36	4.16097		1.75928	4.68692	0.29415	16.0983
	171	18.5766	34.3105	-1.14168	8.0419	11.9545	6.88189	26.3688	25.6779	9.59128		3.80942	2.4681	-0.635566	20.3505												12.2224	22.5744	-0.751162	5.29112	7.86539	4.5279	17.3492	16.8946	6.31052		2.50638	1.62387	-0.418167	13.3895
	174	16.4878	33.4152	-0.164248	13.9353	6.5741	0.307367	30.2106	18.327	16.4289		5.71412	-1.27912	-2.84915	16.2333												10.848	21.9853	-0.108066	9.16865	4.32539	0.20223	19.8768	12.0581	10.8093		3.75957	-0.84159	-1.87458	10.6806
dK	-15	148.24	166.251	229.539	149.846	132.401	225.844	116.008	87.3926	200.307	189.181	219.97	159.473	65.0252	129.205												80.7295	90.5376	125.003	81.6038	72.1037	122.991	63.176	47.5926	109.084	103.025	119.792	86.8467	35.4117	70.3631
	-12	167.764	153.355	220.918	155.559	133.87	225.646	132.204	86.0284	180.655	189.181	243.417	149.053	70.6343	168.069												91.3616	83.5145	120.308	84.7152	72.9037	122.883	71.9964	46.8497	98.3819	103.025	132.561	81.172	38.4664	91.528
	-9	170.768	204.016	214.452	167.039	156.399	201.178	123.087	94.0235	193.035	201.744	256.448	167.002	54.9424	160.144												92.9973	111.104	116.787	90.9668	85.1722	109.558	67.0315	51.2037	105.124	109.867	139.657	90.9469	29.9208	87.2119
	-6	176.775	200.482	273.723	170.918	158.837	248.174	133.008	88.0599	231.137	234.26	261.103	196.968	70.5933	184.092												96.2688	109.179	149.065	93.0795	86.5004	135.151	72.4342	47.956	125.874	127.574	142.193	107.266	38.444	100.253
	-3	159.817	171.728	249.799	117.958	173.607	257.689	129.683	101.888	224.24	203.961	189.66	166.528	97.5309	187.502												87.0338	93.5203	136.037	64.2382	94.5435	140.333	70.6233	55.4864	122.117	111.074	103.286	90.6886	53.1138	102.11
	0	194.796	221.593	250.445	183.621	157.618	263.905	151.406	132.14	189.089	192.137	247.256	169.096	65.0252	152.639										183.626		106.083	120.676	136.389	99.9969	85.8363	143.718	82.4536	71.9617	102.975	104.635	134.652	92.0868	35.4117	83.1248
	3	196.486	205.512	292.689	184.949	153.018	222.347	155.91	119.546	224.947	188.442	261.8	158.826	78.5008	162.869												107.003	111.919	159.394	100.72	83.3313	121.087	84.9062	65.1029	122.503	102.623	142.572	86.494	42.7503	88.6958
	6	192.419	179.943	300.879	183.009	135.81	196.52	176.775	86.8266	193.035	152.232	249.584	138.957	72.8917	187.502												104.788	97.9943	163.854	99.664	73.9601	107.022	96.2688	47.2844	105.124	82.903	135.92	75.6736	39.6957	102.11
	9	236.409	181.089	247.213	167.65	183.084	189.922	196.671	89.6268	194.698	157.405	262.615	130.306	93.0573	174.889												128.745	98.6184	134.628	91.2997	99.7048	103.428	107.104	48.8093	106.03	85.7201	143.016	70.9625	50.6775	95.242
	12	186.849	174.466	235.789	168.979	132.401	215.168	166.69	94.9231	176.789	158.144	220.378	123.575	67.2688	125.966												101.755	95.0116	128.407	92.0231	72.1037	117.177	90.7766	51.6936	96.2766	86.1226	120.014	67.2969	36.6336	68.5994
	15	236.847	132.02	193.115	148.57	142.82	187.783	123.087	73.8985	184.021	145.581	204.611	109.465	57.1587	127.757												128.983	71.896	105.167	80.9092	77.7778	102.264	67.0315	40.244	100.215	79.2811	111.428	59.613	31.1277	69.5745
	18	200.992	129.631	172.208	157.446	98.4559	203.316	145.934	76.0314	171.099	136.713	234.225	105.302	61.687	93.237												109.457	70.5952	93.7819	85.7427	53.6176	110.723	79.4737	41.4055	93.178	74.4518	127.555	57.3456	33.5938	50.7754
	21	157.439	120.493	154.535	141.582	97.7356	214.191	152.156	83.3295	159.962	117.499	222.298	92.6377	51.5495	122.728												85.739	65.6186	84.1573	77.1032	53.2253	116.645	82.8615	45.38	87.1126	63.9883	121.06	50.4491	28.0731	66.8356
	24	179.778	109.666	133.413	100.101	102.086	134.572	147.597	75.9301	167.774	97.5466	226.546	97.9231	49.2785	96.8182												97.9045	59.7223	72.6546	54.5135	55.5944	73.2857	80.3791	41.3503	91.3672	53.1223	123.373	53.3274	26.8363	52.7257
	27	170.33	117.308	131.689	131.989	97.2365	163.117	112.682	78.4979	142.053	92.3736	220.378	83.6631	41.4667	77.3861												92.7588	63.8842	71.7156	71.8791	52.9535	88.8312	61.3651	42.7487	77.3596	50.3052	120.014	45.5616	22.5821	42.1432
	30	125.901	101.897	104.532	107.143	74.4588	112.242	121.425	68.0363	154.853	73.1599	219.562	68.605	44.7912	72.6993												68.564	55.4913	56.9265	58.3483	40.5491	61.1255	66.1261	37.0515	84.3305	39.8418	119.57	37.3612	24.3926	39.5909
	33	148.24	99.1582	100.006	106.479	91.1677	89.3326	113.486	64.1042	104.371	91.6346	195.827	74.2141	59.416	67.8413												80.7295	54	54.4616	57.9866	49.6485	48.6491	61.8029	34.9102	56.8386	49.9028	106.645	40.4159	32.357	36.9453
	36	115.389	98.362	107.549	80.3042	78.809	102.147	83.1849	51.9744	103.789	54.6852	193.908	57.3867	45.9677	57.9539												62.839	53.5664	58.5697	43.7324	42.9181	55.6276	45.3012	28.3044	56.5221	29.7807	105.599	31.2519	25.0333	31.5608
	39	104.876	101.324	82.5479	71.3756	64.0114	98.2673	120.192	61.739	107.736	59.1191	214.907	60.9026	53.8069	67.67												57.114	55.1793	44.9543	38.8701	34.8596	53.5149	65.4545	33.6221	58.6714	32.1954	117.035	33.1666	29.3024	36.852
	42	117.766	95.8466	77.5907	86.6288	69.3599	93.2121	111.449	50.8425	91.4896	64.292	197.339	67.1594	40.3586	59.5733												64.1338	52.1966	42.2547	47.1767	37.7723	50.7618	60.6935	27.688	49.8238	35.0125	107.468	36.574	21.9786	32.4427
	45	91.6099	98.362	69.6161	86.7347	69.3599	106.026	101.848	43.6456	110.561	51.7292	209.267	35.9214	29.1129	51.3053												49.8893	53.5664	37.9118	47.2344	37.7723	57.7403	55.4649	23.7687	60.2097	28.1709	113.963	19.5622	15.8544	27.94
	48	63.7016	83.0772	66.8142	73.2624	60.8806	72.242	94.4486	42.0787	76.3248	44.3393	188.844	55.4668	47.0759	38.0079												34.6909	45.2425	36.386	39.8976	33.1546	39.3418	51.4352	22.9154	41.5653	24.1465	102.842	30.2064	25.6368	20.6985
	51	79.5955	82.7273	76.2975	59.896	58.1922	42.9175	74.0132	46.1121	68.5525	56.1632	174.709	53.0498	29.1129	51.4765												43.3465	45.052	41.5505	32.6184	31.6905	23.3722	40.3064	25.1119	37.3326	30.5856	95.1437	28.8901	15.8544	28.0333
	54	86.6666	76.4542	68.1075	56.0166	62.0716	44.2768	83.5595	37.7834	75.203	47.2953	145.095	47.7645	25.7748	43.5511												47.1973	41.6357	37.0903	30.5057	33.8033	24.1125	45.5052	20.5762	40.9544	25.7563	79.0164	26.0118	14.0365	23.7172
	57	60.698	77.0272	50.0029	58.0092	53.3428	64.6665	75.6758	49.1446	83.6368	40.6444	169.645	43.2771	40.3722	46.1047												33.0552	41.9478	27.2308	31.5909	29.0497	35.2164	41.2119	26.7634	45.5473	22.1343	92.3863	23.5681	21.9861	25.1079
	60	59.6341	78.6196	38.1488	52.19	56.502	64.6665	62.4298	38.9153	65.0662	58.3801	122.056	45.6941	29.1403	40.3124												32.4758	42.815	20.7753	28.4219	30.7701	35.2164	33.9983	21.1927	35.434	31.7929	66.47	24.8843	15.8693	21.9535
	63	38.171	70.4042	44.3992	66.9378	61.1018	69.5233	71.9213	36.4488	49.9416	57.6411	150.447	62.3483	21.2464	38.3505												20.7873	38.341	24.1791	36.4533	33.2751	37.8613	39.1672	19.8494	27.1974	31.3905	81.9309	33.9539	11.5705	20.8851
	66	47.1818	75.0849	41.3818	48.4164	43.1734	57.87	59.9085	44.2116	53.3474	39.9054	103.265	47.9378	32.4784	27.3576												25.6945	40.8901	22.5359	26.3668	23.5116	31.5151	32.6252	24.0769	29.0522	21.7319	56.2368	26.1062	17.6872	14.8985
	69	65.6414	68.4619	45.4768	68.8246	49.7129	49.9125	53.2581	34.0836	59.4973	56.1632	128.224	37.1937	24.5846	26.5013												35.7473	37.2833	24.7659	37.4808	27.0729	27.1816	29.0035	18.5614	32.4013	30.5856	69.8287	20.2551	13.3884	14.4322
	72	49.7475	65.5002	48.2787		56.502	49.7141	52.4542	36.8838	61.2002	42.8614	115.889	54.4954	29.0856	36.5599												27.0917	35.6704	26.2919		30.7701	27.0735	28.5657	20.0863	33.3287	23.3416	63.1113	29.6774	15.8395	19.9099
	75	44.1782	59.4503	42.0283		35.8852	42.9175	72.3506	28.9183	39.8854	40.6444	132.76	45.8446	26.8692	27.3576												24.0588	32.3757	22.888		19.5425	23.3722	39.401	15.7485	21.721	22.1343	72.299	24.9662	14.6326	14.8985
	78	34.5414	82.5041	50.434		51.6526	40.7793	61.5163	34.4173	42.0888	48.0343	116.297	43.9247	23.4901	41.5892												18.8107	44.9305	27.4656		28.1292	22.2078	33.5008	18.7431	22.9209	26.1587	63.3334	23.9207	12.7923	22.6488
	81	24.2168	64.131	39.2264		37.1046	58.4504	45.3196	33.4163	35.9792	27.3426	102.858	43.2771	23.5311	24.1189												13.1881	34.9248	21.3621		20.2066	31.8312	24.6804	18.198	19.5937	14.8904	56.0147	23.5681	12.8147	13.1348
	84	29.9741	53.4003			39.0443	57.0911	50.7368	22.2874	55.5911	45.0783	135.496	12.6868	13.3936	33.6637												16.3234	29.081			21.2629	31.0909	27.6305	12.1374	30.274	24.549	73.7888	6.90901	7.29395	18.3327
	87	33.0396	54.5463			48.0227	36.7014	64.8963	33.75	50.4824	31.0375	110.129	35.7481	17.8673	32.0444												17.9929	29.7051			26.1524	19.987	35.3415	18.3797	27.4919	16.9026	59.9747	19.4679	9.73023	17.4509
	90	33.2276	56.1387			37.3542	46.9955	48.6996	17.6881	48.8198	27.3426	109.025	25.6516	31.3976	30.7676												18.0953	30.5723			20.3425	25.593	26.5211	9.63266	26.5865	14.8904	59.3734	13.9695	17.0986	16.7555
	93	27.0324	60.0233			44.8636	38.8396	44.5157	20.5896	48.279	36.9495	104.778	37.668	19.0164	24.1189												14.7214	32.6878			24.432	21.1514	24.2426	11.2128	26.292	20.1221	57.0602	20.5134	10.3561	13.1348
	96	39.2348	42.4464			31.7845	42.9175	53.2033	23.1871	52.7663	44.3393	77.0835	19.2444	10.0144	27.3576												21.3667	23.1156			17.3093	23.3722	28.9737	12.6273	28.7357	24.1465	41.9785	10.4802	5.45371	14.8985
	99	30.036	62.7618			35.4144	32.8219	30.411	25.0876	32.5734	33.2545	73.6516	50.8062	15.6099	31.8731												16.3572	34.1791			19.2861	17.8743	16.5614	13.6623	17.739	18.1099	40.1095	27.6683	8.50092	17.3576
	102	31.5378	66.2964			34.4446	38.2592	59.0498	25.7549	34.236	30.2986	105.185	31.9084	7.74344	38.5218												17.175	36.104			18.758	20.8354	32.1576	14.0257	18.6444	16.5001	57.2823	17.3768	4.21695	20.9783
	105	42.0505	53.4003			37.1046	38.8396	55.3501	17.8908	44.413	36.2105	89.8264	54.8192	29.1403	27.0151												22.9	29.081			20.2066	21.1514	30.1428	9.74303	24.1866	19.7197	48.918	29.8537	15.8693	14.712
	108	27.0324	56.1387			33.2251	46.9955	37.4908	26.4518	23.5987	20.6917	95.586	42.1553	4.37794	11.9271												14.7214	30.5723			18.0939	25.593	20.4169	14.4053	12.8515	11.2684	52.0546	22.9571	2.38416	6.49533
	111	40.1107	34.804			26.436	30.6837	41.6199	17.2235	41.0475	25.8646	88.6027	44.7228	20.1519	17.1277												21.8437	18.9537			14.3967	16.7099	22.6655	9.37963	22.3539	14.0855	48.2517	24.3553	10.9744	9.32749
	114	23.153	52.6041			26.9352		28.8032	23.8543	42.1291	18.4747	97.5059	34.3025	20.1246	24.1189												12.6087	28.6474			14.6685		15.6858	12.9907	22.9428	10.061	53.1002	18.6806	10.9595	13.1348
	117	34.7294	47.1271			39.7646		42.8531	29.252	41.0073	34.7325	95.9939	30.139	23.4491	7.41164												18.9131	25.6647			21.6552		23.3371	15.9302	22.3319	18.9148	52.2768	16.4132	12.77	4.03627
	120	27.2204	47.9233			41.7044		39.1534	27.1191	39.3447	26.6036	82.5547	36.2224	17.9219	22.157												14.8238	26.0983			22.7116		21.3223	14.7686	21.4265	14.4879	44.958	19.7261	9.76001	12.0664
	123
	126
	129	25.5306	40.2809	47.4165	56.1224	26.6856	32.043	20.4354	14.5247	30.9108	17.7357	79.8191	28.5429	17.9219	19.2609												13.9036	21.9364	25.8223	30.5634	14.5326	17.4501	11.1288	7.9099	16.8335	9.65861	43.4682	15.544	9.76001	10.4892
	132	36.6692	27.1616	19.3977	34.3858	19.1762	30.6837	21.6686	9.46067	38.1422	22.1697	68.2998	20.69	6.64895	10.6503												19.9695	14.7918	10.5637	18.726	10.4431	16.7099	11.8004	5.15214	20.7717	12.0733	37.195	11.2675	3.62091	5.80001
	135	12.2024	27.7346	24.5704	36.9368	24.2467	34.7617	17.4847	20.9232	31.9923	20.6917	45.9576	34.152	4.37794	20.8802												6.64524	15.1038	13.3807	20.1152	13.2044	18.9307	9.52191	11.3945	17.4225	11.2684	25.0278	18.5987	2.38416	11.371
	138	17.1458	40.854	26.5102	35.0501	16.9869	35.3421	24.5645	2.59748	16.3673	23.6477	59.1083	26.1259	15.6646	3.06742												9.33731	22.2484	14.437	19.0877	9.2508	19.2468	13.3774	1.41455	8.91336	12.8781	32.1895	14.2278	8.53071	1.67047
	141	14.7681	38.1155	35.1314	33.7745	11.6384	33.9828	8.31301	10.7953	13.5023	19.9527	51.4288	35.7481	10.0418	2.72488												8.04247	20.7571	19.132	18.3931	6.33811	18.5065	4.52714	5.87893	7.35312	10.8659	28.0073	19.4679	5.4686	1.48393
	144	17.5837	36.1732	32.114	15.8645	-4.82097	30.8822	4.18391	15.5256	2.24366	35.4715	6.86377	25.9754	7.8118	19.4321												9.5758	19.6994	17.4888	8.63954	-2.62542	16.818	2.27849	8.45499	1.22186	19.3172	3.7379	14.1458	4.25418	10.5824
	147	32.1638	45.1848	36.209	36.9898	7.03865	35.5405	9.97562	9.89565	1.16212	30.2986	3.02402	34.9501	11.191	6.47738												17.5159	24.607	19.7188	20.1441	3.83314	19.3548	5.43256	5.38901	0.632872	16.5001	1.64683	19.0333	6.09442	3.52748
	150	34.5414	49.8656	25.0014	24.2347	7.53777	26.0254	2.95066	1.69788	2.28395	33.2545	-5.06336	24.206	15.7056	10.6503												18.8107	27.156	13.6154	13.1978	4.10495	14.173	1.60689	0.924639	1.2438	18.1099	-2.75743	13.1822	8.55304	5.80001
	153	27.6584	56.1387	29.7431	12.7022	11.888	43.8949	-0.37454	-1.90054	15.1649	25.8646	1.51201	30.139	4.43263	11.9271												15.0623	30.5723	16.1977	6.9174	6.47402	23.9045	-0.203969	-1.035	8.25855	14.0855	0.823416	16.4132	2.41394	6.49533
	156	21.8392	45.7579	41.1662	12.0909	10.9181	30.6837	7.13458	-3.46743	16.3673	35.4715	-1.22361	38.3156	3.26978	22.3283												11.8933	24.919	22.4185	6.5845	5.94584	16.7099	3.88538	-1.88831	8.91336	19.3172	-0.666358	20.8661	1.78067	12.1596
	159	12.2024	58.6541	22.6307	18.4155	14.7976	34.7617	12.0676	0.56596	24.7609	30.2986	3.43188	25.1774	7.78445	13.889												6.64524	31.9421	12.3243	10.0288	8.05854	18.9307	6.57181	0.308213	13.4844	16.5001	1.86895	13.7112	4.23929	7.56375
	162	28.0963	59.4503	33.6226	25.5102	17.7072	40.1989	7.07976	5.06398	24.1798	35.4715	-2.73562	34.9501	3.32447	27.0151												15.3008	32.3757	18.3104	13.8925	9.64307	21.8917	3.85553	2.75777	13.1679	19.3172	-1.48977	19.0333	1.81046	14.712
	165	10.8886	50.6618	33.6226	11.4796	15.7675	31.2642	3.38002	1.36424	26.9642	24.3866	0.696268	38.0146	6.68997	21.0515												5.92976	27.5896	18.3104	6.25161	8.58672	17.026	1.84071	0.742942	14.6843	13.2806	0.379177	20.7022	3.64325	11.4643
	168	37.1071	48.4964	38.1488	10.7624	21.3371	46.2166	-1.17843	-2.56783	28.6671	14.0408	-7.79898	48.412	4.43263	27.0151												20.208	26.4104	20.7753	5.86104	11.6199	25.1688	-0.641757	-1.3984	15.6117	7.6464	-4.2472	26.3644	2.41394	14.712
	171	22.527	58.081	39.0109	14.5889	19.6469	28.362	5.84652	3.83073	20.774	22.9087	-0.815739	55.6173	-1.23121	103.638												12.2679	31.63	21.2448	7.94491	10.6994	15.4455	3.18392	2.08616	11.3132	12.4757	-0.444239	30.2883	-0.670499	56.4397
	174	19.7114	47.7002	30.3898	20.9665	20.8664	46.9955	12.4969	10.128	34.817	3.69495	1.10414	36.3957	7.79813	88.8927												10.7345	25.9768	16.5498	11.418	11.3635	25.593	6.80563	5.51553	18.9608	2.01221	0.601296	19.8205	4.24674	48.4096
dD1	-15	34.9157	46.819	29.3397	63.9263	5.67752	37.7834	30.5113	16.6239	86.4553	31.1001	116.166	157.925	111.221	65.7175	79.6793	63.6401										39.9094	53.5151	33.5359	73.0692	6.48953	43.1872	34.8751	19.0015	98.8204	35.5482	132.78	180.512	127.128	75.1166	91.0752	72.7421
	-12	32.7996	52.0147	31.2587	80.3918	11.7579	37.776	22.9654	17.8994	76.4797	19.1357	126.807	158.098	106.363	77.8768	95.731	31.1184										37.4907	59.454	35.7294	91.8897	13.4396	43.1788	26.25	20.4594	87.418	21.8725	144.943	180.71	121.575	89.0149	109.423	35.569
	-9	25.3932	31.6066	38.7953	103.208	10.9887	31.4788	25.9406	26.7857	114.72	49.8781	102.421	114.376	111.221	69.7865	97.0903	44.0399										29.025	36.127	44.3439	117.97	12.5604	35.9809	29.6507	30.6167	131.127	57.0118	117.069	130.734	127.128	79.7676	110.976	50.3386
	-6	44.4382	51.0204	25.4463	93.0939	6.08042	48.2738	39.7992	35.7565	108.069	54.5397	117.052	95.9655	140.883	66.0488	78.58	33.9737										50.7938	58.3175	29.0857	106.408	6.95006	55.1781	45.4914	40.8705	123.525	62.3401	133.793	109.691	161.033	75.4952	89.8187	38.8327
	-3	31.2437	47.1001	32.1208	88.9865	5.31122	74.9646	58.7373	22.9592	142.984	39.4132	139.221	109.518	146.847	127.839	118.839	22.1168										35.7122	53.8365	36.7148	101.714	6.07084	85.6862	67.138	26.2429	163.434	45.0501	159.133	125.181	167.849	146.123	135.836	25.28
	0	42.0109	53.4777	26.086	91.6102	12.4905	73.1653	56.8142	16.6662	187.874	36.5773	169.371	200.201	105.257	110.475	152.822	64.8984								87.4874		48.0194	61.1262	29.8169	104.712	14.277	83.6296	64.9399	19.0498	214.744	41.8086	193.595	228.834	120.312	126.276	174.679	74.1803
	3	31.7416	47.0064	30.1741	86.7429	16.3	72.2657	46.1119	28.0612	107.566	32.9258	168.928	162.956	116.25	87.765	89.7737	59.8653										36.2813	53.7294	34.4897	99.149	18.6312	82.6014	52.7069	32.0746	122.951	37.635	193.088	186.263	132.877	100.317	102.613	68.4274
	6	42.3221	43.3673	27.1705	63.5644	25.384	75.5668	42.0846	21.7259	118.045	34.4253	176.465	118.463	134.234	73.0035	110.943	46.7501										48.3751	49.5698	31.0565	72.6555	29.0145	86.3745	48.1036	24.8332	134.928	39.3489	201.704	135.406	153.433	83.4446	126.811	53.4364
	9	30.0611	59.949	26.1136	73.6609	15.5307	87.2542	25.9406	14.0306	83.1301	41.2389	158.73	73.2947	101.505	122.161	91.6531	48.928										34.3605	68.523	29.8484	84.196	17.752	99.7335	29.6507	16.0373	95.0196	47.1369	181.432	83.7774	116.022	139.633	104.761	55.9258
	12	28.3807	35.5268	20.0788	51.9661	14.3952	79.1652	31.3823	15.3906	86.4553	37.9137	139.665	113.181	103.467	124.101	83.4972	61.1236										32.4398	40.608	22.9505	59.3984	16.4541	90.4876	35.8707	17.5919	98.8204	43.3361	159.64	129.368	118.265	141.85	95.4392	69.8656
	15	20.2275	31.794	30.3966	62.4245	18.1681	64.1693	36.824	16.6662	79.3021	24.2866	164.051	112.757	92.1314	118.424	85.6957	69.3992										23.1205	36.3413	34.744	71.3526	20.7665	73.3469	42.0907	19.0498	90.6441	27.7602	187.514	128.883	105.308	135.361	97.9522	79.3249
	18	22.3436	25.5102	21.9978	47.8588	16.3	40.7796	31.3823	10.2041	52.1976	22.7871	173.362	111.137	68.9468	77.8768	66.0862	41.9106										25.5392	29.1587	25.144	54.7036	18.6312	46.612	35.8707	11.6635	59.663	26.0462	198.156	127.032	78.8077	89.0149	75.538	47.9047
	21	28.5674	30.3311	15.7406	50.4824	16.6663	51.8723	24.0175	10.2463	78.1423	16.4629	157.4	119.06	53.2671	82.4188	53.5923	37.4098										32.6532	34.6691	17.9918	57.7025	19.0499	59.2911	27.4525	11.7118	89.3184	18.8175	179.912	136.089	60.8855	94.2065	61.2572	42.7602
	24	26.1401	20.3144	18.5494	39.626	5.75073	51.5748	25.2508	14.1151	59.8537	36.4142	126.363	138.666	79.3479	51.7788	49.7744	32.183										29.8787	23.2199	21.2023	45.2934	6.57321	58.9512	28.8622	16.1339	68.4141	41.6222	144.436	158.498	90.6965	59.1843	56.8933	36.7859
	27	22.966	32.8821	15.7406	34.3968	14.3952	38.0808	16.8338	7.73758	58.1911	32.7627	102.42	94.3462	54.2014	98.0366	40.8385	44.2335										26.2506	37.585	17.9918	39.3163	16.4541	43.5272	19.2414	8.84423	66.5137	37.4485	117.069	107.84	61.9534	112.058	46.6793	50.5599
	30	9.95815	19.0389	21.7754	31.0313	8.71773	38.9804	13.1341	14.0729	31.7435	21.2876	103.307	98.1825	24.8819	87.442	39.16	33.1026										11.3824	21.7619	24.8898	35.4695	9.96456	44.5554	15.0126	16.0856	36.2836	24.3322	118.083	112.225	28.4406	99.9482	44.7607	37.837
	33	16.9288	17.6697	16.8251	37.0204	5.31122	37.7834	20.8612	5.18656	39.9025	16.2998	115.279	95.9655	21.9858	72.8188	38.6399	28.6018										19.35	20.1968	19.2315	42.3152	6.07084	43.1872	23.8448	5.92836	45.6094	18.6311	131.766	109.691	25.1302	83.2335	44.1663	32.6925
	36	24.3352	24.141	17.4648	32.895	4.57862	43.7758	15.6006	11.5219	36.5773	17.4731	99.3171	81.989	25.567	69.6849	22.0682	28.6018										27.8157	27.5937	19.9627	37.5997	5.23347	50.0367	17.8318	13.1697	41.8086	19.9722	113.522	93.7153	29.2236	79.6514	25.2244	32.6925
	39	9.95815	31.794	17.2424	26.1459	2.67391	36.2816	25.2508	5.18656	33.2521	10.8227	92.6664	96.5631	18.9183	44.6163	23.6875	35.6192										11.3824	36.3413	19.7084	29.8854	3.05634	41.4706	28.8622	5.92836	38.0078	12.3706	105.92	110.374	21.6241	50.9974	27.0753	40.7135
	42	24.024	12.4739	17.6872	28.3896	13.626	28.7873	12.4442	14.0306	25.596	29.7637	70.4975	58.7206	32.0444	42.6766	25.0468	34.6996										27.46	14.258	20.2169	32.4499	15.5749	32.9046	14.224	16.0373	29.2568	34.0206	80.5802	67.1189	36.6274	48.7803	28.6291	39.6624
	45	15.8708	15.3061	18.3269	20.9348	1.57502	27.8803	14.7296	3.86879	36.5773	16.1367	70.9408	78.7503	30.425	67.7452	26.9262	21.0521										18.1407	17.4952	20.9481	23.929	1.80028	31.8679	16.8363	4.42212	41.8086	18.4446	81.0869	90.0134	34.7765	77.4343	30.7772	24.063
	48	9.64696	11.3859	11.2075	37.3823	7.21593	21.5905	14.3673	5.1443	26.6016	5.83489	86.0157	67.4149	20.5377	51.7788	8.73508	33.4413										11.0267	13.0143	12.8105	42.7288	8.24796	24.6784	16.4222	5.88005	30.4063	6.66941	98.3178	77.0567	23.475	59.1843	9.98439	38.2242
	51	13.4435	12.6614	15.5181	27.6658	8.71773	23.6797	11.5733	16.6239	38.2399	14.4741	65.62	69.0342	25.567	38.9462	21.2289	19.7938										15.3662	14.4722	17.7376	31.6226	9.96456	27.0665	13.2285	19.0015	43.709	16.5442	75.0052	78.9077	29.2236	44.5164	24.2651	22.6248
	54	3.29865	14.0306	15.963	13.8239	6.44672	24.2893	10.34	3.86879	23.2764	16.626	69.6106	91.7051	25.3957	30.1422	15.7917	22.3104										3.77043	16.0373	18.2461	15.801	7.36875	27.7632	11.8189	4.42212	26.6055	19.0039	79.5665	104.821	29.0279	34.4533	18.0502	25.5013
	57	7.09518	11.3859	14.4612	23.1785	6.08042	20.6909	7.3648	5.10204	19.4484	11.1489	72.2709	104.66	17.299	37.4538	17.151	22.8427										8.10994	13.0143	16.5295	26.4935	6.95006	23.6502	8.41813	5.83175	22.2299	12.7434	82.6073	119.629	19.7731	42.8106	19.6039	26.1097
	60	11.0162	9.9229	13.1542	25.4221	7.58223	27.2855	5.95042	3.82653	22.7736	21.1245	63.4033	50.1997	23.9476	33.7235	25.5669	12.7765										12.5918	11.3421	15.0356	29.0581	8.66665	31.188	6.80146	4.37381	26.0307	24.1458	72.4713	57.3794	27.3727	38.5467	29.2235	14.6038
	63	11.3274	1.08806	9.4833	10.4584	0.769205	20.3861	8.05465	8.97083	26.6016	4.8247	65.6202	56.5036	27.1863	44.3181	8.73508	33.9737										12.9475	1.24367	10.8396	11.9541	0.879218	23.3018	9.20665	10.2539	30.4063	5.51474	75.0054	64.5849	31.0746	50.6565	9.98439	38.8327
	66	7.09518	7.55933	12.0697	16.4475	9.48693	25.1889	12.6254	8.97083	21.6138	10.8227	62.9599	58.2964	25.3957	30.1422	31.0041	24.6333										8.10994	8.64049	13.7959	18.7998	10.8438	28.7915	14.4311	10.2539	24.7051	12.3706	71.9646	66.6341	29.0279	34.4533	35.4384	28.1565
	69	12.8211	11.3859	2.80879	23.5584	10.2195	14.0889	11.3921	5.10204	8.96994	14.9634	62.9599	69.6319	35.6256	21.3383	17.7302	27.1499										14.6548	13.0143	3.21051	26.9278	11.6812	16.1039	13.0215	5.83175	10.2528	17.1035	71.9646	79.5908	40.7209	24.3901	20.266	31.033
	72	10.5805	16.3004	9.92817	7.09287	5.31122	13.7841	7.00254	11.5219	12.798	23.1133	44.7811	52.8408	14.4028	23.1289	23.1083	9.72755										12.0938	18.6318	11.3481	8.10731	6.07084	15.7555	8.00405	13.1697	14.6284	26.4191	51.1858	60.3982	16.4628	26.4369	26.4133	11.1188
	75	14.5015	7.65306	9.06605	19.813	7.58223	18.8843	3.84619	7.65306	14.4606	13.1377	39.4607	53.8625	30.2538	50.1373	17.9902	9.19522										16.5756	8.74762	10.3627	22.6467	8.66665	21.5852	4.39628	8.74762	16.5288	15.0167	45.1045	61.5661	34.5807	57.308	20.5632	10.5103
	78	8.15323	15.2124	7.9815	19.0711	12.1242	19.1891	13.4964	5.18656	24.939	5.83489	42.5643	48.4069	24.1189	37.603	11.1937	17.616										9.31932	17.3881	9.12303	21.7987	13.8583	21.9336	15.4266	5.92836	28.5059	6.66941	48.652	55.3301	27.5685	42.981	12.7946	20.1354
	81	7.40636	7.46561	7.9815	21.3148	6.44672	24.2893	12.2631	2.67781	12.798	21.4507	45.6681	49.6021	17.1277	51.6297	19.8696	24.6333										8.46564	8.53335	9.12303	24.3633	7.36875	27.7632	14.017	3.06079	14.6284	24.5187	52.1997	56.6963	19.5774	59.0138	22.7114	28.1565
	84	1.80492	6.1901	16.3803	12.702	4.17571	17.9921	5.07944	7.65306	6.65041	1.3364	46.9982	37.6691	15.8509	22.9798	28.0255											2.06306	7.07542	18.723	14.5187	4.77294	20.5654	5.80591	8.74762	7.60157	1.52753	53.72	43.0566	18.1179	26.2664	32.0337
	87	3.29865	12.4739	12.0697	12.3221	3.40651	17.3899	8.05465	7.69532	19.9512	1.17329	24.3857	39.886	19.2609	28.6499	13.9123											3.77043	14.258	13.7959	14.0844	3.89372	19.877	9.20665	8.79593	22.8047	1.3411	27.8733	45.5906	22.0156	32.7474	15.9021
	90	7.84204	8.64739	8.84362	19.813	3.04021	20.9883	5.26057	8.97083	21.6138	4.6616	49.6585	42.103	25.7383	26.561	28.2855											8.96363	9.88416	10.1085	22.6467	3.47503	23.9901	6.01295	10.2539	24.7051	5.32831	56.7608	48.1247	29.4194	30.3598	32.331
	93	11.3274	0.994327	9.4833	20.193	6.81302	15.5907	9.2879	2.67781	14.4606	11.1489	35.4703	50.0262	9.37353	15.6682	15.5316											12.9475	1.13654	10.8396	23.081	7.78743	17.8205	10.6163	3.06079	16.5288	12.7434	40.5433	57.1811	10.7142	17.9091	17.753
	96	9.21128	0.994327	12.0697	15.7056	2.67391	18.8917	6.13155	3.99558	7.81018	16.626	39.0174	44.1464	17.6415	31.9329	14.6924											10.5287	1.13654	13.7959	17.9519	3.05634	21.5936	7.0085	4.56703	8.9272	19.0039	44.5978	50.4604	20.1647	36.5	16.7937
	99	4.3567	5.10204	12.2921	13.082	4.17571	15.5907	5.07944	7.69532	3.98213	16.2998	32.81	39.886	16.0222	26.2628	18.5103											4.97981	5.83175	14.0501	14.953	4.77294	17.8205	5.80591	8.79593	4.55167	18.6311	37.5026	45.5906	18.3137	30.0189	21.1577
	102	10.5805	3.7328	6.4797	10.4584	13.626	12.8919	11.3921	2.59328	22.7736	1.3364	31.0366	41.5054	20.8802	53.5694	18.7703											12.0938	4.26668	7.40644	11.9541	15.5749	14.7357	13.0215	2.96418	26.0307	1.52753	35.4755	47.4416	23.8666	61.231	21.4549
	105	6.03712	8.92857	14.8784	8.2147	1.20872	13.4941	7.3648	0.126785	11.1354	1.17329	29.7064	44.1464	16.0222	28.3516	22.3282											6.90057	10.2056	17.0064	9.38959	1.38159	15.424	8.41813	0.144919	12.728	1.3411	33.9551	50.4604	18.3137	32.4065	25.5216
	108	4.66789	2.36357	9.28849	15.3257	7.94852	11.3901	9.46903	2.59328	8.31301	7.6606	39.4607	52.2432	22.157	15.2208	19.8696											5.3355	2.70161	10.617	17.5176	9.08534	13.0191	10.8233	2.96418	9.50196	8.75624	45.1045	59.7151	25.326	17.3977	22.7114
	111	7.84204	0.994327	2.80879	16.4475	7.58223	8.99604	2.97521	3.86879	8.31301	7.98681	45.6681	54.4601	20.5377	14.1758	22.8483											8.96363	1.13654	3.21051	18.7998	8.66665	10.2827	3.40073	4.42212	9.50196	9.1291	52.1997	62.2491	23.475	16.2033	26.1161
	114	6.4728	3.7328	8.84362	20.193	0.402906	10.1931	12.4442	5.18656	8.31301	14.6372	36.3571	36.6473	17.6415	28.5008	7.95497											7.39856	4.26668	10.1085	23.081	0.46053	11.6509	14.224	5.92836	9.50196	16.7307	41.557	41.8887	20.1647	32.577	9.09271
	117	3.29865	6.37755	5.17271	15.7056	3.04021	10.1931	5.26057	8.97083		11.4751	44.338	31.1917	23.7764	24.9195	15.7917											3.77043	7.28968	5.91252	17.9519	3.47503	11.6509	6.01295	10.2539		13.1163	50.6793	35.6528	27.1769	28.4836	18.0502
	120	4.3567		5.61758	10.8383	2.30761	12.8919	8.23578	0.169047		6.65041	29.7064	44.1464	14.5741	23.1289	18.7703											4.97981		6.42102	12.3885	2.63765	14.7357	9.41369	0.193225		7.60157	33.9551	50.4604	16.6585	26.4369	21.4549
	123
	126
	129	2.86297	1.18178	7.9815	16.4475	3.04021	8.09644	2.79408	5.18656		-1.92392	29.7062	26.7577	17.6415	19.6968	2.38546	2.51657										3.27244	1.3508	9.12303	18.7998	3.47503	9.25441	3.19369	5.92836		-2.19908	33.9549	30.5847	20.1647	22.5139	2.72663	2.87649
	132	4.97907	5.00831	8.62119	14.5838	1.17211	4.79543	8.41692	2.55102		9.97562	19.9521	17.8128	27.3576	14.1758	1.76732	3.77485										5.69119	5.72461	9.85421	16.6696	1.33975	5.48128	9.62072	2.91587		11.4024	22.8057	20.3604	31.2704	16.2033	2.02008	4.31474
	135	6.78399	2.36357	11.43	28.7876	9.08403	2.99622	1.37969	1.44456		2.83589	15.0749	12.3571	7.75419	12.5343	-1.23629	2.17785										7.75425	2.70161	13.0647	32.9049	10.3832	3.42474	1.57702	1.65116		3.24149	17.2309	14.1245	8.86321	14.327	-1.41311	2.48933
	138	5.29026	6.37755	3.89334	28.4077	4.54201	8.39384	4.20846	7.65306		8.31301	19.0653	15.5958	2.38233	13.7285	7.00841	-0.87105										6.04688	7.28968	4.45018	32.4706	5.19162	9.59435	4.81036	8.74762		9.50196	21.7921	17.8264	2.72306	15.6919	8.01077	-0.99563
	141	2.86297	2.45729	7.34182	25.0422	1.53841	2.99622	1.74196	2.63554		8.31301	19.9521	29.1482	7.41164	6.86423	4.77092	10.2599										3.27244	2.80874	8.39186	28.6238	1.75844	3.42474	1.9911	3.01249		9.50196	22.8057	33.3171	8.47167	7.84596	5.45327	11.7273
	144	-1.55593	2.08238	4.75546	19.433	0.0366071	2.99622	1.74196	2.63554		4.4985	23.0555	17.0417	9.20226	8.65484	4.00481	2.71018										-1.77846	2.38021	5.4356	22.2124	0.0418428	3.42474	1.9911	3.01249		5.14188	26.353	19.479	10.5184	9.89268	4.57758	3.0978
	147	9.21128	2.45729	7.75907	30.2894	1.52621	6.59464	2.97521	3.86879		11.4751	-3.5473	-5.62918	7.75419	4.92449	-0.853232	5.75909										10.5287	2.80874	8.86879	34.6215	1.74449	7.53782	3.40073	4.42212		13.1163	-4.05465	-6.43428	8.86321	5.6288	-0.975263	6.58276
	150	1.80492	7.55933	8.62119	29.1676	0.769205	6.28984	-0.905668	0.211309		4.8247	6.65051	-6.6509	11.3354	7.16247	0.766114	1.4519										2.06306	8.64049	9.85421	33.3392	0.879218	7.18943	-1.0352	0.241531		5.51474	7.60168	-7.60213	12.9566	8.18686	0.875686	1.65955
	153	3.92102	10.1104	12.9318	17.9493	2.30761	12.5945	2.61294	2.67781		4.8247	-0.887023	-8.86787	7.75419	-5.96834	9.01081	4.69442										4.48181	11.5564	14.7813	20.5164	2.63765	14.3957	2.98665	3.06079		5.51474	-1.01389	-10.1362	8.86321	-6.82194	10.2996	5.36582
	156	3.60984	16.3942	4.9779	12.3221	2.67391	16.1929	8.05465	3.91105		6.65041	20.3954	-2.21697	10.8216	-5.96834	10.012	7.21099										4.12612	18.7389	5.68985	14.0844	3.05634	18.5088	9.20665	4.47042		7.60157	23.3124	-2.53404	12.3693	-6.82194	11.444	8.24232
	159	3.92102	26.692	3.03123	18.3112	6.81302	5.99244	7.3648	6.37755		-1.04351	5.76368	2.46755	12.441	-2.53623	6.77332	-3.38762										4.48181	30.5095	3.46476	20.9301	7.78743	6.84949	8.41813	7.28968		-1.19276	6.58802	2.82047	14.2203	-2.89896	7.74206	-3.87212
	162	1.92941	20.0333	0.222435	20.9348	3.04021	4.19323	7.00254	3.91105		4.6616	13.3014	8.09673	19.2609	5.37185	7.00841	4.16208										2.20536	22.8985	0.254248	23.929	3.47503	4.79295	8.00405	4.47042		5.32831	15.2038	9.25474	22.0156	6.14015	8.01077	4.75736
	165	-0.933558	12.4739	0.222435	18.6912	1.53841	7.19683	4.02733	3.86879		6.48731	15.9617	0	14.4028	-2.08886	4.53583	3.43613										-1.06708	14.258	0.254248	21.3644	1.75844	8.22614	4.60332	4.42212		7.41514	18.2446	0	16.4628	-2.38761	5.18456	3.92758
	168	6.16162	14.9312	4.53303	24.3003	9.48693	8.09644	7.3648	2.55102		-0.48931	-2.66048	-1.79286	17.4703	-3.87948	1.53223	8.80799										7.04287	17.0667	5.18135	27.7758	10.8438	9.25441	8.41813	2.91587		-0.559293	-3.04099	-2.04928	19.9689	-4.43433	1.75137	10.0677
	171	5.72594	26.5983	0.44487	20.5548	4.54201	-0.312177	-0.724535	2.72007		8.14991	10.1976	2.04345	10.9929	3.43211	-0.470174	-6.2429										6.54488	30.4024	0.508496	23.4946	5.19162	-0.356826	-0.828159	3.1091		9.31553	11.6561	2.33571	12.5651	3.92298	-0.53742	-7.13578
	174	1.49373	20.2207	2.58636	13.462	0.769205	6.29723	2.79408	0.0845237		8.31301	15.5182	-2.81459	20.709	-0.447365	4.53583	-1.597										1.70737	23.1127	2.95626	15.3873	0.879218	7.19787	3.19369	0.0966124		9.50196	17.7376	-3.21714	23.6708	-0.511348	5.18456	-1.82541
dD2	-15	99.1189		121.679	138.557	145.368	92.7194	29.7536	154.437	75.5893	131.958	101.304	73.4414	110.681	97.9919	152.641	109.188	163.045	175.19	163.587	157.871	87.0278	142.728				68.7783		84.4326	96.1443	100.871	64.3377	20.6459	107.164	52.4512	91.565	70.2948	50.9608	76.8014	67.9963	105.917	75.7653	113.136	121.564	113.513	109.546	60.3884	99.0383
	-12	97.9605		140.542	133.355	142.579	120.782	16.3353	164.13	101.605	135.488	107.656	72.3059	137.225	102.495	132.962	126.462	162.319	173.542	143.937	139.879	89.7465	145.446				67.9745		97.5217	92.5346	98.9349	83.8106	11.335	113.889	70.5033	94.0149	74.7018	50.1729	95.2202	71.1212	92.2619	87.7513	112.632	120.42	99.8772	97.0613	62.2748	100.925
	-9	100.964		127.238	137.489	139.252	97.2947	24.9697	163.907	131.541	141.781	121.578	67.7639	132.738	93.1086	141.657	139.663	173.111	210.858	159.23	139.419	89.2715	163.117				70.0587		88.2901	95.4031	96.6264	67.5125	17.3264	113.734	91.2756	98.3816	84.3623	47.0212	92.1065	64.6078	98.2951	96.9115	120.121	146.314	110.489	96.7423	61.9452	113.187
	-6	132.502		137.602	144.525	117.219	113.824	31.9705	196.522	168.697	176.312	112.505	77.9834	122.641	96.7982	162.562	140.786	163.964	176.407	137.358	183.959	106.574	182.148				91.9427		95.4815	100.286	81.3377	78.9823	22.1842	136.366	117.059	122.343	78.0668	54.1125	85.1005	67.168	112.802	97.691	113.774	122.408	95.3126	127.649	73.9513	126.392
	-3	105.813		173.577	196.194	92.0013	130.454	15.5185	256.269	157.931	217.052	98.9267	140.07	145.82	133.315	176.928	188.534	232.25	181.779	139.017	217.245	116.842	149.524				73.4232		120.444	136.138	63.8394	90.5216	10.7682	177.824	109.588	150.612	68.6449	97.194	101.184	92.5066	122.77	130.823	161.158	126.136	96.4635	150.745	81.0765	103.754
	0	98.4754	110.906	131.817	133.141	129.452	98.0456	18.5522	164.512	126.345	159.047	130.838	96.1515	199.306	79.8694	142.42	140.224	429.417	206.919	156.391	175.863	97.3618	145.446		144.114		68.3318	76.9571	91.4677	92.3863	89.8263	68.0336	12.8733	114.154	87.6703	110.362	90.7884	66.7192	138.298	55.4211	98.8246	97.3012	297.971	143.58	108.519	122.031	67.5591	100.925
	3	106.8	108.8	114.818	140.517	107.096	130.714	40.3715	182.398	149.247	165.213	144.417	108.679	185.084	108.844	155.693	115.016	220.393	120.752	150.993	171.824	113.305	91.0739				74.1079	75.4959	79.6721	97.5044	74.3133	90.7022	28.0137	126.565	103.562	114.641	100.21	75.4118	128.429	75.5263	108.035	79.8093	152.93	83.7895	104.774	119.228	78.6219	63.1959
	6	115.639	87.9696	114.047	142.477	120.151	137.903	54.3732	180.294	117.942	172.57	140.631	143.11	155.536	113.863	147.762	139.592	188.936	175.978	122.065	186.658	104.74	106.026				80.2414	61.0418	79.1367	98.8645	83.3725	95.6903	37.7294	125.105	81.8395	119.746	97.5835	99.3036	107.926	79.009	102.532	96.8627	131.102	122.11	84.7006	129.521	72.6785	73.5713
	9	102.466	90.0966	76.4329	144.437	141.077	123.265	58.3403	204.716	119.124	174.994	142.039	112.818	153.293	133.966	138.304	146.825	209.069	179.917	140.816	177.222	96.6494	95.1518				71.1008	62.5178	53.0366	100.225	97.8928	85.5335	40.4822	142.052	82.6596	121.428	98.5604	78.2839	106.369	92.9584	95.969	101.881	145.072	124.844	97.712	122.974	67.0647	66.0255
	12	88.9496	82.2773	59.0586	135.529	113.497	122.024	70.125	183.897	102.787	150.372	148.39	131.718	170.518	68.5021	121.514	131.307	166.287	166.738	164.628	194.754	93.7588	78.8401				61.7219	57.092	40.9806	94.0429	78.7555	84.6721	48.6596	127.605	71.3233	104.343	102.967	91.399	118.322	47.5334	84.3182	91.1133	115.386	115.699	114.235	135.14	65.059	54.7069
	15	124.821	78.8789	44.5962	136.936	108.597	110.36	29.7536	191.038	108.545	138.124	156.149	130.986	147.702	105.534	114.481	109.82	138.605	187.294	154.451	141.678	67.0724	93.7925				86.6131	54.7338	30.9451	95.0195	75.3554	76.5786	20.6459	132.561	75.3188	95.8437	108.351	90.8907	102.49	73.2297	79.4377	76.2039	96.1775	129.963	107.173	98.3098	46.5413	65.0823
	18	102.294	57.8817	68.9828	126.193	118.792	109.739	58.5737	200.954	106.988	152.796	107.999	123.037	142.473	109.63	125.165	127.726	112.713	156.568	163.447	125.465	56.9759	59.8097				70.9817	40.164	47.867	87.5648	82.4293	76.1479	40.6441	139.441	74.2387	106.025	74.9405	85.3752	98.8613	76.0722	86.8519	88.6284	78.2114	108.642	113.415	87.0598	39.5354	41.5018
	21	99.4623	79.3583	82.2846	123.378	112.675	98.1758	56.3567	151.216	112.465	162.662	128.367	113.184	148.444	112.018	97.69	106.098	104.438	144.32	150.852	123.226	62.3476	63.8876				69.0166	55.0665	57.097	85.6117	78.185	68.1239	39.1058	104.929	78.0391	112.871	89.0733	78.5381	103.005	77.7289	67.7868	73.6214	72.4689	100.143	104.676	85.5061	43.2628	44.3314
	24	95.6435	80.6509	66.0426	110.247	96.3642	92.5892	54.1398	157.37	96.0341	155.347	145.918	105.236	171.622	114.921	92.5122	121.757	115.762	118.25	139.298	95.7979	57.8602	53.0131				66.3667	55.9634	45.8268	76.5003	66.8668	64.2474	37.5675	109.199	66.6378	107.795	101.252	73.0226	119.088	79.7431	64.194	84.4869	80.327	82.053	96.6586	66.4739	40.1491	36.7857
	27	78.6087	63.0946	79.8108	96.7775	76.6551	88.6346	63.591	153.767	90.3697	136.764	116.384	101.866	141.713	122.463	89.624	107.994	90.2577	110.944	143.037	101.635	51.1293	70.6842				54.5463	43.7812	55.3805	67.1536	53.1907	61.5033	44.1256	106.699	62.7073	94.9	80.7587	70.6843	98.3339	84.9765	62.1898	74.937	62.6296	76.9836	99.253	70.5245	35.4784	49.0475
	30	79.9388	64.5541	50.5238	93.5356	67.8912	74.8483	49.7059	174.428	108.451	131.746	129.869	93.1479	117.394	99.4569	96.6275	125.338	85.5633	113.594	133.76	96.6777	50.0074	62.5283				55.4693	44.7939	35.0583	64.9041	47.1095	51.937	34.4908	121.035	75.2538	91.4183	90.1154	64.635	81.4595	69.0128	67.0496	86.9718	59.3721	78.8226	92.8156	67.0844	34.7	43.3882
	33	75.2618	52.5232	48.05	99.7178	64.6738	78.4425	45.1554	172.1	105.619	147.821	117.166	91.6461	134.982	110.688	77.8467	105.045	89.3381	97.9801	128.503	82.3039	59.2196	35.3421				52.2239	36.4457	33.3418	69.1939	44.8769	54.431	31.3332	119.42	73.2886	102.572	81.3013	63.5929	93.6633	76.8064	54.0176	72.8907	61.9915	67.9881	89.1678	57.1104	41.0923	24.5238
	36	73.9316	46.8309	40.1622	117.41	60.9524	63.5449	36.2876	166.839	100.236	115.925	112.411	84.4302	163.769	92.159	73.7314	95.3551	65.4308	63.3863	123.246	84.1031	47.2888	40.7793				51.3009	32.4958	27.8685	81.4702	42.2947	44.0936	25.1799	115.769	69.5531	80.4403	78.0016	58.5858	113.639	63.9489	51.162	66.1667	45.4022	43.9836	85.5199	58.3589	32.8136	28.2967
	39	66.5943	48.6029	52.0175	95.1566	78.6227	70.2428	43.9886	108.144	100.142	124.474	123.173	82.8917	136.483	88.6051	78.61	75.2029	32.183	56.797	106.772	93.0991	39.2641	39.42				46.2096	33.7254	36.0948	66.0289	54.556	48.7413	30.5236	75.0411	69.4881	86.3718	85.4697	57.5183	94.7054	61.4828	54.5472	52.1831	22.3317	39.4113	74.0887	64.6012	27.2452	27.3534
	42	68.2677	39.6791	53.9777	80.8322	65.1014	60.9318	48.7725	127.688	97.2159	139.357	109.313	87.4338	135.362	96.0114	69.9154	67.9704	21.5844	49.4198	96.1171	77.8059	40.3203	66.6063				47.3708	27.5332	37.455	56.0892	45.1737	42.2804	33.8431	88.6022	67.4578	96.6995	75.8521	60.67	93.927	66.622	48.5141	47.1645	14.9774	34.2923	66.6954	53.9893	27.9782	46.2179
	45	58.7419	39.3454	27.3741	88.208	61.0237	61.1922	22.286	135.723	101.511	120.816	91.6057	82.5254	94.5957	94.031	77.5474	78.7137	35.2319	48.4171	72.5869	55.3158	45.9951	28.5455				40.7609	27.3016	18.9948	61.2073	42.3442	42.4611	15.4642	94.1777	70.4382	83.8339	63.5649	57.2642	65.6397	65.2478	53.8099	54.6192	24.4473	33.5965	50.3678	38.3834	31.9158	19.8077
	48	58.9136	33.9869	33.7682	70.0889	59.0561	57.9583	32.5539	108.144	71.4815	103.424	106.154	71.1704	125.265	84.3729	68.0897	67.3384	32.183	37.3871	83.5227	71.9683	45.5201	39.42				40.88	23.5834	23.4316	48.6345	40.9788	40.2171	22.589	75.0411	49.6008	71.7655	73.6597	49.3849	86.9211	58.5461	47.2472	46.7259	22.3317	25.9428	57.9561	49.9386	31.5863	27.3534
	51	79.5955	39.3241	32.2744	74.8637	57.483	56.5867	26.7198	117.613	78.4215	126.94	114.351	82.8917	98.3411	89.9344	58.9313	60.8786	24.101	22.4895	79.1652	51.7173	35.6611	36.7014				55.2311	27.2869	22.3951	51.9477	39.8873	39.2654	18.5408	81.6116	54.4164	88.0833	79.3475	57.5183	68.2386	62.4052	40.8922	42.2435	16.7236	15.6054	54.9325	35.8865	24.7451	25.467
	54	64.9208	31.2135	23.9202	78.0176	65.1727	56.9772	31.1537	114.457	68.6493	136.806	94.4213	70.4012	113.287	99.9723	63.8098	66.215	22.3104	28.9356	52.9361	57.0951	29.577	25.8269				45.0484	21.659	16.5982	54.1362	45.2232	39.5363	21.6175	79.4215	47.6356	94.9293	65.5186	48.8512	78.6094	69.3705	44.2774	45.9464	15.4811	20.0784	36.7322	39.6182	20.5234	17.9212
	57	37.8884	41.618	19.2295	66.5079	48.1821	47.4059	24.3863	91.3106	85.0802	130.64	107.03	71.9396	89.7284	106.592	60.2931	56.1038	20.8585	33.5911	60.2735	52.1572	25.974	33.9828				26.2906	28.8786	13.3433	46.1496	33.4334	32.8948	16.9215	63.3601	59.0369	90.6506	74.2675	49.9187	62.2623	73.9638	41.8372	38.9302	14.4736	23.3088	41.8236	36.1917	18.0233	23.5806
	60	46.8992	31.5473	25.6235	77.0375	32.9452	48.0266	22.5193	49.6079	63.1724	102.36	102.274	67.7639	98.3231	73.6567	37.8609	56.6655			51.2774	39.1229	29.577	42.1386				32.5432	21.8906	17.7801	53.4561	22.8606	33.3255	15.6261	34.4228	43.8351	71.027	70.9678	47.0212	68.2261	51.1102	26.2715	39.32			35.5813	27.1472	20.5234	29.2399
	63	37.7167	31.5261	20.7232	52.3971	22.3563	40.8382	33.1373	72.3725	70.0186	115.799	62.0716	76.0787	107.678	56.7279	50.536	50.1353			42.0003	31.926	31.4113					26.1715	21.8758	14.3798	36.3582	15.513	28.3375	22.9939	50.2191	48.5857	80.3523	43.0713	52.7908	74.7172	39.3633	35.0668	34.7887			29.1439	22.1534	21.7962
	66	26.3889	29.4203	19.2295	44.0412	27.6508	45.5437	22.9861	70.2683	66.0046	134.34	85.6924	76.8479	114.427	81.47	54.6513	26.191			40.3417	28.3276	26.449					18.3112	20.4146	13.3433	30.5601	19.1868	31.6026	15.95	48.759	45.8004	93.2178	59.4617	53.3246	79.4004	56.5318	37.9224	18.1739			27.993	19.6565	18.3529
	69	40.7203	19.6621	27.8405	63.4796	22.2138	36.1025	26.7198	60.5759	72.5696	135.531	88.0701	56.0426	104.33	90.8568	55.7138	13.6924			34.944	9.41613	30.052					28.2557	13.6434	19.3184	44.0483	15.4141	25.0514	18.5408	42.0334	50.3558	94.0442	61.1116	38.8878	72.3945	63.0453	38.6597	9.50109			24.2476	6.53382	20.853
	72	24.3722	28.9409	17.0125	58.152	9.3722	27.6726	24.3863	43.9654	48.0171	93.6424	100.24	66.2621	88.2447	81.3343	38.6241	23.8036			35.0846	-1.37912	19.4805					16.9118	20.082	11.8049	40.3515	6.50334	19.202	16.9215	30.5075	33.3189	64.9782	69.5566	45.9791	61.2327	56.4377	26.8011	16.5173			24.3451	-0.956968	13.5175
	75	32.3962	18.682	11.5985	47.7479	17.2426	21.6955	27.1866	42.4665	72.6633	113.459	68.8607	43.552	90.1084	88.4694	48.845	26.2613			34.8035	0.439897	26.6865					22.4796	12.9634	8.04815	33.1321	11.9646	15.0545	18.8647	29.4674	50.4209	78.7288	47.7823	30.2206	62.5259	61.3887	33.8934	18.2227			24.15	0.305243	18.5177
	78	39.5618	7.79807		61.3058	13.3787	28.7839	17.9688	32.7741	71.2941	114.608	83.3148	42.0502	90.8502	70.7538	58.7667	4.56383			40.3417	6.27742	21.0773					27.4518	5.41106		42.5399	9.28342	19.9731	12.4685	22.7418	49.4708	79.5259	57.8119	29.1785	63.0407	49.0959	40.778	3.16683			27.993	4.35588	14.6255
	81	15.7047	16.8887		50.2233	7.19077	20.9747	15.9852	32.6156	56.1387	98.5331	78.0275	57.5444	78.89	69.4245	41.213	20.8545					19.0711					10.8974	11.719		34.8498	4.98965	14.5543	11.0921	22.6318	38.9545	68.3718	54.143	39.9299	54.7416	48.1734	28.5976	14.4709					13.2334
	84	28.7059	23.0817		56.531	1.68249	12.1543	9.33443	43.9654	59.1584	123.156	84.8166	39.7792	74.7646	64.4055	36.0352	17.2735					10.9808					19.9189	16.0163		39.2267	1.16748	8.43384	6.47713	30.5075	41.0498	85.4574	58.854	27.6027	51.8789	44.6908	25.0047	11.986					7.61956
	87	-0.815157	20.1415		45.7877		15.1278	17.3854	30.0645	75.4955	112.141	73.0841	49.6325	69.8973	68.3664	36.4991	7.16218					-1.59679					-0.565635	13.9761		31.772		10.4971	12.0637	20.8617	52.3861	77.8144	50.7129	34.4398	48.5015	47.4393	25.3266	4.96982
	90	1.84512	12.5103		56.7446		22.0559	10.1512	30.6699	67.2801	99.8086	72.7402	26.9224	90.4883	58.844	56.1778											1.28033	8.68085		39.3749		15.3045	7.04389	21.2817	46.6855	69.2569	50.4742	18.6814	62.7896	40.8317	38.9816
	93	10.6843	17.5563		48.1751		9.54121	8.16763		60.3402	96.1088	79.9672	53.3687	92.352	74.8504	42.1408											7.41379	12.1823		33.4286		6.62062	5.6675		41.8699	66.6896	55.489	37.0324	64.0828	51.9385	29.2414
	96	18.5366	22.4354		55.3373		5.32625	9.91783		71.2941	94.8756	72.6462	54.1379	67.6717	63.0762	43.5026											12.8625	15.5679		38.3984		3.69587	6.88195		49.4708	65.8339	50.409	37.5661	46.9572	43.7684	30.1863
	99	26.9039			39.8193		5.06592	19.6024		48.2045	83.7341	60.9138	42.0136	75.9045	58.9796	32.0545											18.6686			27.6305		3.51523	13.602		33.449	58.1028	42.2679	29.1531	52.6699	40.9258	22.2426
	102				29.5032			11.5514		56.4199	113.459	44.52	45.823	80.7537	72.8699	26.7121														20.4722			8.01546		39.1496	78.7288	30.8923	31.7965	56.0348	50.5642	18.5355
	105				40.2465			21.5859		59.0647	89.9849	65.4192	31.8307	73.6609	54.7474	25.6496														27.9269			14.9784		40.9848	62.4402	45.3942	22.0872	51.1131	37.9891	17.7982
	108				20.2929					57.6017	93.6846	57.6602	39.01	68.4317	42.3221	30.2288														14.0812					39.9697	65.0075	40.0103	27.0689	47.4845	29.3672	20.9757
	111									41.1709	108.484	59.068	29.1934	57.2134	54.883	32.5184																			28.5683	75.2764	40.9871	20.2572	39.7002	38.0832	22.5645
	114									33.0492	83.8609	38.1688	32.197	62.4426	37.9542	22.5968																			22.9327	58.1908	26.4853	22.3414	43.3287	26.3363	15.6799
	117									55.0507	75.1014	46.0218	46.5922	38.8841	27.3737	18.3169																			38.1995	52.1126	31.9344	32.3302	26.9816	18.9945	12.71
	120									54.7695	73.9104	46.5537	50.7314	40.3859	45.4962																				38.0044	51.2862	32.3035	35.2023	28.0237	31.5697
	123									44.0031	80.0766		49.5959		26.0444																				30.5336	55.5649		34.4144		18.0721
	126									39.9891	76.4191		33.3325																						27.7483	53.027		23.1293
	129									54.8632	85.0519		23.4793																						38.0694	59.0172		16.2922
	132									48.1108	80.0344		30.2923																						33.3839	55.5356		21.0197
	135									42.4464	87.4338		28.4242																						29.4534	60.6701		19.7235
	138									60.3402	82.5431		28.4242																						41.8699	57.2764		19.7235
	141									35.8814	67.7864		39.4129																						24.898	47.0368		27.3485
	144									27.7597	65.3199		36.3727																						19.2624	45.3253		25.2389
	147									39.8016	49.2454		30.6586																						27.6182	34.1712		21.2739
	150									53.6815	38.1039		28.3876																						37.2494	26.4402		19.6981
	153									43.9093	29.598		24.6148																						30.4686	20.5379		17.0801
	156									40.0828	52.9452		19.7065																						27.8133	36.7385		13.6743
	159									35.7876	10.9724		14.7982																						24.8329	7.61375		10.2684
	162									41.5458	20.923		16.3																						28.8285	14.5184		11.3105
	165									45.466	30.7467
	168									44.2842
	171
	174
dA	-15	82.8835	134.523	143.77	93.8952	271.294	28.0999	201.84	95.7379	122.556	239.943	118.907	182.083														51.5242	83.6259	89.3741	58.3696	168.649	17.4682	125.473	59.5151	76.1868	149.159	73.9184	113.191
	-12	76.6163	133.021	122.389	63.2282	184.855	91.946	159.943	84.4578	153.495	250.686	119.173	180.985														47.6283	82.6923	76.0824	39.3055	114.915	57.1579	99.4278	52.5029	95.4198	155.838	74.0832	112.508
	-9	94.5225	163.671	111.856	57.1723	159.64	116.887	142.984	95.8466	181.195	286.499	109.897	200.618														58.7596	101.746	69.5349	35.541	99.2399	72.6621	88.8854	59.5827	112.639	178.101	68.3169	124.713
	-6	123.471	182.986	113.225	68.2894	210.956	131.685	146.642	72.2434	154.772	318.73	91.0361	229.042														76.7552	113.753	70.3861	42.4519	131.14	81.8613	91.1594	44.9098	96.2135	198.137	56.5922	142.383
	-3	101.685	123.188	138.398	88.7389	246.375	124.369	222.456	95.6292	136.445	252.477	98.1474	216.515														63.2121	76.5792	86.0347	55.1642	153.158	77.3136	138.289	59.4475	84.8208	156.951	61.013	134.596
	0	90.5611	139.381	156.093	107.792	242.253	165.27	167.923	80.4588	183.749	225.618	118.775	252.485												160.863		56.297	86.6459	97.0347	67.0082	150.596	102.739	104.389	50.0169	114.227	140.254	73.836	156.956
	3	86.8449	140.883	137.872	106.409	306.713	125.366	184.549	72.0044	156.391	232.78	101.151	300.176														53.9868	87.5794	85.7074	66.1489	190.667	77.9333	114.724	44.7613	97.2202	144.707	62.8801	186.603
	6	112.429	113.472	132.816	90.6186	197.221	120.711	118.045	65.5059	182.472	241.733	88.8715	206.662														69.8909	70.5393	82.5646	56.3327	122.602	75.0392	73.3821	40.7215	113.433	150.273	55.2466	128.47
	9	115.384	121.921	103.641	112.29	239.111	106.412	83.7953	68.3531	161.763	234.571	67.7137	192.303														71.7283	75.7918	64.4278	69.8044	148.643	66.1505	52.091	42.4915	100.56	145.82	42.0939	119.544
	12	120.703	110.351	119.65	81.5421	197.315	100.925	85.4579	124.601	152.047	191.596	44.4802	166.956														75.0346	68.599	74.3801	50.6903	122.66	62.7395	53.1246	77.4575	94.5196	119.105	27.651	103.787
	15	125.343	106.877	124.179	83.2608	212.326	86.1266	64.62	91.6302	183.92	164.737	75.2227	168.897														77.9191	66.4396	77.1956	51.7588	131.991	53.5403	40.1708	56.9616	114.333	102.408	46.7619	104.994
	18	136.737	108.496	98.1637	68.7867	284.05	46.7219	144.646	71.9172	143.608	157.574	69.348	158.604														85.002	67.4462	61.0231	42.761	176.578	29.0445	89.9189	44.707	89.2733	97.9555	43.1099	98.5957
	21	104.371	74.8425	99.9544	49.9755	255.008	39.5717	110.065	60.9633	137.131	153.993	53.0933	123.074														64.8818	46.5256	62.1363	31.0671	158.525	24.5996	68.4213	37.8976	85.2467	95.7292	33.0053	76.5084
	24	94.0074	72.9881	77.6252	35.6623	207.224	17.9574	69.1647	68.4619	111.392	128.924	42.7133	132.158														58.4393	45.3728	48.2554	22.1693	128.82	11.1631	42.996	42.5591	69.2466	80.1454	26.5526	82.1555
	27	87.7402	66.3932	72.6747	34.8432	179.162	17.6251	49.8781	21.7991	111.392	123.553	45.3192	106.737														54.5434	41.2731	45.178	21.6601	111.376	10.9566	31.0065	13.5513	69.2466	76.806	28.1725	66.3529
	30	93.6272	58.2964	87.2098	43.181	160.325	38.0755	64.1769	38.0124	98.6088	114.599	39.1794	99.1917														58.203	36.2398	54.2137	26.8433	99.6655	23.6695	39.8953	23.6303	61.2998	71.2403	24.3557	61.6621
	33	71.3794	72.8706	71.2004	25.1084	167.978	31.9239	48.5483	54.3346	116.25	96.6933	25.7958	89.7048														44.3727	45.2997	44.2614	15.6086	104.423	19.8453	30.1799	33.7769	72.2666	60.109	16.0358	55.7646
	36	80.7127	61.5351	70.779	35.5014	211.252	24.4413	55.531	34.0135	111.564	102.065	28.7994	72.7088														50.1747	38.2531	43.9995	22.0693	131.324	15.1939	34.5207	21.1443	69.3531	63.4484	17.903	45.1992
	39	54.2336	47.3137	74.4653	36.6424	234.6	21.7813	58.8562	36.7519	113.012	98.4839	21.0252	54.1379														33.7141	29.4124	46.2911	22.7786	145.838	13.5403	36.5878	22.8467	70.2533	61.2222	13.0703	33.6546
	42	70.8643	55.2928	64.3542	24.7061	153.263	22.1136	29.5946	28.319	98.6088	66.2528	19.7886	71.9396														44.0525	34.3726	40.0055	15.3585	95.2753	13.7468	18.3973	17.6044	61.2998	41.1858	12.3015	44.721
	45	48.9967	45.3417	50.6618	16.0319	110.876	18.622	28.2642	34.9477	85.4828	85.9496	10.6452	59.8154														30.4586	28.1865	31.4937	9.9662	68.9254	11.5763	17.5704	21.7251	53.1401	53.4303	6.61754	37.184
	48	56.0242	56.6771	60.2465	27.8073	102.927	32.5885	31.5894	27.0585	83.5209	94.9027	8.17183	46.5556														34.8273	35.2331	37.452	17.2863	63.9843	20.2585	19.6375	16.8208	51.9205	58.9959	5.07999	28.9411
	51	51.5477	37.245	56.1387	14.73	92.723	27.6007	28.5971	29.797	62.8119	75.2059	12.4121	36.3361														32.0444	23.1532	34.8984	9.15685	57.6409	17.1578	17.7773	18.5232	39.0468	46.7515	7.71594	22.5882
	54	41.3191	36.2133	52.5575	22.0878	124.812	8.31409	34.5824	35.4914	61.1926	76.9965	1.19308	58.7165														25.6859	22.5119	32.6722	13.7308	77.5892	5.16842	21.498	22.0631	38.0401	47.8646	0.741673	36.5009
	57	53.3383	43.9574	52.5575	29.4455	131.968	15.1304	29.2623	21.7991	53.2671	60.881	4.9031	40.5484														33.1576	27.326	32.6722	18.3047	82.0377	9.40573	18.1908	13.5513	33.1133	37.8464	3.04799	25.2068
	60	38.4983	50.1997	56.1387	17.8311	100.376	10.6418	35.5798	6.62871	66.2219	64.4622	8.17183	51.1343														23.9323	31.2065	34.8984	11.0847	62.3984	6.61546	22.1181	4.12071	41.1666	40.0727	5.07999	31.7874
	63	45.6607	40.4836	42.4464	19.5499	80.948	14.4658	23.9416	24.5375	49.8572	66.2528	10.5423	39.3763														28.3848	25.1665	26.3866	12.1531	50.321	8.99258	14.8832	15.2537	30.9935	41.1858	6.55356	24.4781
	66	40.4238	40.6012	53.9268	17.9116	66.622	22.1136	24.939	24.5375	69.1181	62.6716	9.8062	35.6035														25.1293	25.2396	33.5234	11.1347	41.4153	13.7468	15.5033	15.2537	42.967	38.9596	6.09599	22.1328
	69	33.2613	32.3869	46.1327	15.9515	72.9058	20.9497	18.2886	27.276	57.6114	62.6716	15.1506	24.2851														20.6768	20.1332	28.6782	9.91617	45.3216	13.0233	11.3691	16.956	35.8139	38.9596	9.4183	15.0967
	72	39.9087	38.8643	24.2249	18.6503	102.927	13.9665	41.2328	20.4298	62.9832	44.7654	10.9103	26.9224														24.8091	24.1598	15.0593	11.5939	63.9843	8.68221	25.6322	12.7001	39.1533	27.8283	6.78235	16.7362
	75	42.5946	16.4285	35.6002	9.57378	98.2143	18.2897	35.2475	10.7364	64.4313	28.6499	10.7777	28.4608														26.4788	10.2127	22.1307	5.9515	61.0545	11.3697	21.9115	6.67426	40.0535	17.8101	6.69994	17.6925
	78	32.2311	19.6672	21.9078	10.3929	82.2235	12.4703	38.905	11.8882	56.5058	28.6499	9.17303	43.9183														20.0363	12.2261	13.6189	6.46071	51.1139	7.75212	24.1852	7.39024	35.1266	17.8101	5.70238	27.3017
	81	28.2697	24.4077	16.9573	13.9109	72.6103	11.5836	2.32835	20.5386	51.3053	76.9965	12.8098	31.8673														17.5737	15.173	10.5415	8.64763	45.1379	7.20092	1.44741	12.7677	31.8937	47.8646	7.96317	19.8102
	84	23.0327	22.9059	24.2249	13.9913	69.0792	4.65549	30.592	25.4718	41.0754	41.1842	9.27594	28.8271														14.3182	14.2394	15.0593	8.69766	42.9428	2.89407	19.0174	15.8345	25.5343	25.602	5.76635	17.9203
	87	34.0217	24.4077		8.67417	83.7945	11.8057	17.2912	27.1673	46.6185	46.556	9.40851	43.552														21.1495	15.173		5.39227	52.0905	7.33897	10.749	16.8884	28.9802	28.9414	5.84876	27.074
	90	21.4874	30.8851		10.6343	87.0301	11.4734	52.2058	20.3211	48.2378	53.7185	11.1754	27.655														13.3576	19.1996		6.61078	54.102	7.1324	32.4536	12.6325	29.9869	33.3939	6.94717	17.1916
	93	15.7354	24.6428		16.5292	85.3654	9.31099	28.9294	17.8215	40.4836	44.7654	9.14338	29.1934														9.78182	15.3191		10.2753	53.0671	5.78814	17.9839	11.0787	25.1665	27.8283	5.68395	18.148
	96	17.6609	29.5009		13.3331	56.3241	3.3263	20.6164	18.6256	48.2378	41.1842	6.53747	21.5746														10.9788	18.3391		8.28849	35.0137	2.06778	12.8161	11.5786	29.9869	25.602	4.06399	13.4117
	99	22.0025	32.3869		11.4535	64.0709	8.31409	16.626	14.7354	35.1118	50.1373	3.53386	27.655														13.6778	20.1332		7.11999	39.8295	5.16842	10.3355	9.1602	21.8271	31.1677	2.19681	17.1916
	102		21.169		16.0319	53.1822	15.9619	19.2867	14.5179	40.3124	44.7654	12.0144	22.7467															13.1597		9.9662	33.0605	9.92267	11.9895	9.02501	25.06	27.8283	7.46872	14.1404
	105		22.9059		15.0519	57.8951	11.3064	18.9538	18.8431	46.961	28.6499	6.53747	24.6514															14.2394		9.35694	35.9903	7.0286	11.7826	11.7137	29.1931	17.8101	4.06399	15.3244
	108		14.6917		11.373	109.989	9.81026	45.5554	22.8421	43.3798	48.3467	6.67003	16.3366															9.13301		7.06997	68.3744	6.09851	28.3194	14.1997	26.9669	30.0545	4.1464	10.1556
	111		16.6932		17.8311	82.2235	9.31099	20.2841	17.4739	30.425	41.1842	22.6596	18.571															10.3773		11.0847	51.1139	5.78814	12.6095	10.8626	18.9136	25.602	14.0863	11.5446
	114		16.982		12.4335	66.2328	16.2942	16.9589	13.5836	25.9095	34.0217	14.0465	25.0177															10.5568		7.72925	41.1734	10.1292	10.5424	8.44422	16.1066	21.1495	8.73194	15.5521
	117		26.8593		21.3491	47.7848	10.6418	24.939	16.2134	38.3505	16.1156	9.14338	26.8858															16.697		13.2716	29.7052	6.61546	15.5033	10.079	23.8404	10.0182	5.68395	16.7134
	120		34.3105		11.4535	35.916	13.3019	24.6068	14.5179	36.9024	48.3467	7.64158	27.2887															21.329		7.11999	22.327	8.26906	15.2967	9.02501	22.9402	30.0545	4.75036	16.9639
	123
	126
	129	15.7354	7.16247	30.1232	10.5538	85.07	1.66315	29.5946	13.3662	3.91862	19.0999	3.79899	1.53841														9.78182	4.45252	18.726	6.56076	52.8834	1.03389	18.3973	8.30902	2.436	11.8734	2.36163	0.956346
	132	15.3552	8.02891	29.2805	13.3331	69.4684	12.8026	19.9512	13.4749	8.09673	10.7437	0.265129	1.53841														9.54547	4.99114	18.2021	8.28849	43.1848	7.95869	12.4026	8.37662	5.0333	6.67878	0.164816	0.956346
	135	8.57288	8.95309	19.6958	5.97536	57.3042	7.48251	27.932	18.9518	10.9929	12.5343	13.7813	1.17211														5.3293	5.56565	12.2438	3.71456	35.6229	4.65148	17.3638	11.7813	6.83368	7.79191	8.56712	0.728638
	138	4.23125	3.56199	21.4864	25.6862	65.2527	12.138	39.5702	13.4749	9.37353	3.58123	1.8995	1.1355														2.63034	2.2143	13.357	15.9677	40.5641	7.54555	24.5987	8.37662	5.82702	2.22626	1.18081	0.705881
	141	5.50676	14.9026	7.37267	15.7905	51.2221	17.4581	18.2886	20.5386	4.17295	-1.79062	12.147	0.0366071														3.42325	9.26413	4.58319	9.81613	31.842	10.8528	11.3691	12.7677	2.5941	-1.11313	7.55113	0.0227567
	144	5.50676	8.95309	11.4804	19.389	60.1507	2.49472	8.64589	18.7344	1.2768	7.16247	9.40851	-0.69599														3.42325	5.56565	7.13674	12.0531	37.3924	1.55083	5.37468	11.6461	0.79372	4.45252	5.84876	-0.43266
	147	7.29737	11.0325	5.05557	16.8511	49.3557	5.81937	24.939	17.3651	-7.50501	5.37185	3.43095	2.17331														4.53639	6.85832	3.14278	10.4754	30.6818	3.61759	15.5033	10.795	-4.66546	3.33939	2.13284	1.35103
	150	13.9447	11.0325	6.42481	15.871	80.2634	2.82702	14.6311	2.41225	4.68677	7.16247	-0.971545	1.53841														8.66869	6.85832	3.99396	9.86615	49.8954	1.75741	9.09539	1.49957	2.91351	4.45252	-0.603957	0.956346
	153	11.3937	7.45128	12.3231	14.1523	48.0802	-0.332299	8.97817	6.41123	-0.342543	8.95309	3.13617	3.80942														7.08286	4.63206	7.66063	8.7977	29.8889	-0.206573	5.58125	3.98552	-0.21294	5.56565	1.94959	2.36811
	156	12.1541	6.52711	16.4309	14.0718	48.3756	1.99545	18.9538	10.7364	0.93426	3.58123	0.397693	3.44312														7.55556	4.05755	10.2142	8.74768	30.0725	1.24046	11.7826	6.67426	0.580779	2.22626	0.247224	2.1404
	159	12.6692	12.5343	6.42481	13.8304	70.9456	-0.664599	9.64333	9.25844	5.96357	7.16247	3.26873	-1.4652														7.87578	7.79191	3.99396	8.59761	44.1031	-0.413145	5.99474	5.75548	3.70723	4.45252	2.032	-0.910833
	162	11.639	11.0325	9.58466	20.4495	81.2435	12.8026	29.9268	21.7991	-0.856357	1.79062	0.795386	-2.6007														7.23535	6.85832	5.95827	12.7124	50.5047	7.95869	18.6039	13.5513	-0.532351	1.11313	0.494449	-1.61671
	165	9.46819	18.195	13.6924	34.1045	83.2036	14.4658	37.9076	19.1693	5.96357	5.37185	4.63797	-0.329692														5.88587	11.3108	8.51182	21.2009	51.7232	8.99258	23.5651	11.9165	3.70723	3.33939	2.88318	-0.204952
	168	13.9447	5.66067	10.5325	13.2527	65.9373	-4.48852	20.2841	22.8421	0.93426	-5.37185	3.26873	7.58223														8.66869	3.51893	6.5475	8.23847	40.9897	-2.79027	12.6095	14.1997	0.580779	-3.33939	2.032	4.71346
	171	5.26146	1.15526	21.065	5.97536	47.1001	-0.332299	7.31557	19.1693	5.7923	5.37185	9.14338	-1.4652														3.27077	0.718163	13.095	3.71456	29.2796	-0.206573	4.5477	11.9165	3.60076	3.33939	5.68395	-0.910833
	174	12.5343	16.4044	8.21543	13.9913	28.2629	-0.332299	18.9538	5.25947	12.441	3.58123	-2.47335	0.402906														7.79191	10.1977	5.10709	8.69766	17.5695	-0.206573	11.7826	3.26953	7.73387	2.22626	-1.53755	0.250465
[truncated: 2 more columns]

## Sheet: Figure 2a-b
Figure 2a	Anti-His
Figure 2b

## Sheet: Figure 2c
Figure 2c
for mutants scoll downwards, for normalized to NEBD data and average scroll right
	time	raw data
wt	-15	77.5916	287.651	8.06952	0.979635	11.6517	8.80989	6.94769	9.43062	95.8172	172.223	85.43	103.249	89.1384	106.18	159.162	124.632	102.119	110.259	91.4921	139.341	85.9916	98.8956	51.8755	154.431	127.382	77.797	97.8704	82.1327	170.443	72.9632	110.908	74.0408	113.074	104.156	60.7028	24.2467	115.414	134.497	109.755	78.1669	117.887	59.822	51.85	80.944	80.435	87.5618	110.519	135.11
	-12	72.1246	300.246	8.92952	4.5844	7.06733	8.80989	11.1732	6.06513	93.0103	168.488	84.7246	101.22	87.8872	88.2113	154.49	137.668	107.618	117.995	92.1387	93.5026	113.149	89.3086	64.8877	161.593	105.257	48.3973	106.026	70.4945	169.39	91.8375	80.8788	61.3933	123.697	84.9865	86.262	30.294	100.866	110.629	104.289	77.7616	135.775	69.2839	50.3895	79.2268	99.1436	86.8286	125.58	145.408
	-9	67.8991	284.053	13.2746	4.5844	7.30659	4.20293	10.6721	10.9114	101.13	161.551	76.5734	110.402	82.9391	80.592	160.689	105.389	111.459	115.276	95.6979	95.5994	86.835	87.7538	57.1961	166.59	131.148	89.4298	88.3552	50.5432	149.897	66.6374	97.2159	78.3745	145.53	94.5711	59.79	47.6376	115.595	115.397	93.8446	80.0606	117.621	58.1915	43.8141	74.5771	82.5462	87.6454	128.71	152.874
	-6	87.3811	286.074	6.94769	4.70403	9.55026	8.18916	16.139	7.44879	118.133	180.432	93.6594	101.686	89.1384	74.6004	144.916	119.046	125.092	120.453	90.525	117.46	103.129	73.0056	67.2588	174.724	130.075	60.4668	116.901	61.5163	136.219	93.113	128.708	65.0662	126.416	104.062	52.0309	44.614	108.806	107.446	135.545	82.5291	138.174	47.7495	55.5015	72.0431	78.8397	71.1427	115.213	142.67
	-3	84.5392	277.978	10.0514	5.70623	3.96366	7.18696	9.93172	4.20293	107.085	181.17	86.6056	102.805	103.442	79.5069	142.093	144.01	130.516	102.783	93.1058	108.014	127.115	91.986	47.3067	184.273	161.935	67.8316	119.619	74.8171	158.314	94.3541	120.587	86.2273	170.165	128.896	97.2159	53.4568	113.475	122.56	112.286	62.2432	142.891	63.4125	51.1169	109.531	89.0562	87.5618	129.884	188.588
	0	71.7431	356.698	5.58659	8.92952	15.0172	13.2746	2.96147	12.6539	111.737	209.655	73.2032	94.2276	106.923	104.004	194.778	150.082	137.088	128.869	114.123	121.861	124.787	85.7022	74.1987	213.672	123.07	103.604	103.366	100.421	257.768	122.054	158.832	94.0801	146.889	154.911	65.2669	54.3127	134.204	124.947	107.554	85.2334	114.242	60.802	59.8803	95.6458	94.8738	107.897	158.442	190.858
	3	85.2796	283.153	2.2211	2.46037	8.54806	6.94769	3.46256	3.0811	105.461	183.099	86.9975	92.4336	96.5889	102.102	176.554	124.146	108.729	105.082	71.4473	127.487	104.614	85.7022	70.2083	171.892	103.638	71.5438	111.522	91.776	188.329	89.3381	108.17	77.099	88.3552	94.4774	86.262	53.3428	142.571	119.37	108.534	94.8349	116.733	66.8932	46.7381	85.761	98.2815	112.882	197.564	198.698
	6	94.5906	359.842	4.5844	7.80769	10.6721	11.1732	7.44879	6.56623	94.8549	165.286	70.4602	83.3209	106.542	96.9274	168.414	94.2163	89.5588	83.5939	76.294	132.843	83.5963	59.7477	60.8973	153.015	119.267	61.0227	91.0739	84.7927	176.755	75.4453	138.293	53.8479	111.464	117.848	61.1592	53.3428	171.667	123.355	90.9884	83.848	115.487	61.3425	58.4169	82.6611	91.3846	92.546	153.944	160.621
	9	78.6908	305.643	4.0833	-11.3831	12.5343	10.6721	8.06952	7.92733	80.8803	146.611	72.8898	77.5172	92.6191	121.973	166.701	90.7348	67.1691	84.693	58.189	89.1016	75.8372	59.2509	59.2779	112.429	133.86	49.4494	69.3835	68.8319	190.433	74.2215	131.447	56.906	89.7983	67.0927	74.3951	38.9088	147.963	109.834	84.7048	80.8048	109.616	46.8793	34.309	53.1738	80.435	77.6769	122.451	168.274
	12	92.1077	294.626	0.478536	10.5525	7.42623	16.139	11.031	8.42842	51.1267	126.663	75.7113	54.2107	70.7567	119.523	144.314	75.5943	50.2403	72.0402	45.2569	66.9507	50.367	26.3222	70.2083	82.5871	78.8018	65.7274	53.0131	41.5651	189.381	39.0068	80.785	29.9821	85.6366	78.0466	45.1848	28.1262	139.661	136.081	69.4439	67.1801	76.6069	40.7881	21.9056	41.739	77.7196	73.1108	131.644	113.239
	15	84.4196	230.309	3.96366	5.82586	7.56842	9.93172	10.0514	6.94769	35.6282	83.4435	56.4308	46.2865	52.2102	88.2172	111.937	62.0732	32.2193	48.4128	12.6004	55.3876	55.7984	25.89	47.0175	62.0723	50.1997	57.8663	34.0414	44.8903	162.026	26.3895	76.8648	13.3083	61.2528	60.2465	42.4464	14.548	109.776	102.671	49.2884	43.4456	51.9596	33.6069	23.3633	29.571	56.8998	66.3257	126.167	119.617
	18	53.2408	250.767	6.44659	4.0833	7.06733	2.96147	13.6561	8.18916	27.5081	57.8317	44.2825	42.7206	25.3998	71.8759	57.9105	41.8319	25.7041	32.1018	17.7789	38.0114	37.1764	20.5997	38.2849	36.4768	54.5117	37.8761	32.6235	29.9268	150.452	8.80799	37.0631	9.9428	43.5818	30.4044	32.8617	8.72882	92.68	100.284	36.1501	23.3292	37.992	21.5345	22.6359	13.0683	41.5107	36.8383	82.9378	95.5695
	21	24.6871	223.335	5.32476	6.20732	13.0354	3.46256	9.66989	10.6721	17.1225	40.1	32.5261	35.0533	21.2651	54.4553	45.2834	34.2481	20.8082	23.5268	5.81947	23.8739	10.7278	16.9288	30.304	33.4235	46.961	27.355	15.0696	21.6138	134.115	3.77485	21.9078	4.17996	35.4259	26.203	20.0821	4.84935	68.8607	81.9807	29.1329	21.266	33.8979	12.1824	14.5971	14.7855	24.1393	26.2203	61.4209	55.7475
	24	15.1368	185.774	4.70403	3.0811	9.66989	7.44879	11.1732	3.5822	10.4058	30.9476	28.0586	22.6315	18.6546	45.7392	9.15844	21.1049	25.1391	15.5307	-0.972738	13.9505	23.1424	15.8708	10.0627	43.1951	30.2215	38.9282	17.671	14.9634	122.542	13.8411	34.3247	7.85282	33.9828	38.3387	10.4974	7.75896	75.2224	59.7051	21.6228	13.7942	18.6846	7.61173	3.63999	6.70143	20.8198	18.0526	49.6845	62.3125
	27	8.69025	201.966	1.48073	0.358902	7.06733	8.06952	11.4125	4.20293	11.0474	23.149	22.9642	22.7709	13.4336	42.7463	3.56162	21.7256	16.9477	16.9906	1.93982	12.5181	18.622	10.516	17.2918	22.6802	20.5054	35.7719	14.9524	6.65041	108.368	10.049	27.4785	1.9363	8.32347	22.0015	10.4974	7.75896	49.6441	55.7194	8.89328	15.5184	11.1191	13.593	9.49082	9.06811	13.7939	17.2358	60.6385	37.7967
	30	8.18916	151.144	4.46476	12.0332	9.43062	11.031	9.31099	7.18696	6.61643	12.8875	8.15115	14.0543	7.61531	32.9451	0.924666	13.6561	22.9358	14.2721	6.13994	14.1375	13.8315	7.40636	2.37108	37.0046	26.9828	18.3822	34.0414	10.6408	108.368	-0.034453	13.8798	8.82097	29.9886	15.0616	13.6924	9.69869	49.6441	42.9731	14.768	8.62135	11.1191	12.1824	13.1365	13.152	14.656	9.15175	47.924	24.0472
	33	-0.501098	149.789	0.979635	6.32696	8.18916	10.0514	6.06513	9.43062	7.47855	15.3503	4.31075	9.50897	11.6932	23.6923	2.03521	11.7939	12.0518	10.6139	0.320477	10.3176	12.3471	4.72896	10.6411	27.8989	18.8861	15.2259	15.011	14.9634	95.7424		21.9078	13.462	17.671	9.58466	6.38972	9.81273	27.3372	24.6765	12.8919	5.91701	13.9676	7.61173	5.83655	13.8851	9.87025	4.90063	41.2733	8.64739
	36	-0.381464	101.655	4.5844			13.6561	12.4146	3.34293	7.47855	15.1453	-1.17559	15.7786	-0.108111	36.4923	4.48628	9.17596	13.1251	0.578961		6.31089	12.4146	6.84507	7.98085	16.9337	34.0063	26.3029	15.011	17.2912	84.6655		13.8798		9.68278	16.5246	16.8872	3.02364	23.6385	21.5068	15.7481	8.04659	10.7618		4.38169		13.3187	10.7853	50.2713	24.141
	39	3.84403	69.2802	4.5844			9.66989		11.2928	11.8093	16.4175	1.48922	8.04153	2.5024	31.0432		6.93588	10.3946	-0.260096		10.1307	20.8822		4.74215	26.4833	15.1013	17.3301	17.671	36.5773	83.1171				17.8386	9.67839	11.8667		20.7289	3.19667					7.30282		6.29279	7.85274	47.1415	34.2513
	42		71.979				11.1732		9.93172		13.216	2.50807	6.26961	2.5024	30.2264		8.31237	9.32138	-4.17841		13.9505	17.0701			21.7085	8.09673	12.6254	13.5931	37.9076	69.9359				15.0362	8.21543			13.759	7.16218					7.30282		4.56855		53.7922
	45		28.3429				11.4125		10.0514				11.7468	2.01326	29.6839			10.3946	9.25465						23.8739	2.1465	4.70476	13.6517		67.3353					15.1553			0.180811	13.5286					8.03025				40.4909
	48		46.7794				9.31099		10.7917				16.5013		27.7702										29.8424	19.4321	10.5211	15.1282		73.0922					15.0616			1.15068	22.3026									47.1415
	51		47.4568				6.06513		6.94769						24.5031										20.5148		8.3574			62.0748					17.8001			-0.427436	29.4445									34.4271
	54		53.754				12.4146		5.20513						24.7774										31.0361		12.6254			42.0251					9.67839			4.06029										29.3412
	57						4.82366		4.20293						20.9677										7.82805		12.6254			47.3452					13.6924			1.87392										36.1876
	60						7.06733		-3.00659						8.44194										19.5431					73.648					9.58466													28.5588
dKD1A	-15	94.3784	44.299	130.256	49.0888	67.8287	5.88043	54.884	156.839	39.1216	161.062	51.0326	136.081	82.635	73.1578	85.6542	133.544	109	109.009	116.603	57.1131	180.731	94.0653	133.305	123.161
	-12	109.514	58.3296	124.586	38.2263	67.8287	0.980072	59.7844	170.633	33.4188	172.017	65.3575	137.275	87.8724	77.1482	108.577	141.865	126.334	107.887	91.6507	54.2518	162.71	110.116	125.022	134.391
	-9	95.8803	49.4011	132.538	38.2263	71.3079	32.3424	38.2228	166.322	27.1594	172.347	66.2528	125.338	72.7421	84.4876	94.692	137.29	114.046	113.624	147.929	21.6253	167.215	93.184	109.97	142.071
	-6	111.133	61.2245	126.649	40.3514	78.201	41.163	47.0434	153.457	50.0756	154.82	84.159	122.354	84.9628	93.9709	97.7989	116.204	149.729	110.195	129.938	86.9804	193.732	118.356	141.285	116.665
	-3	88.6063	61.2245	150.506	27.7913	100.146	33.3224	39.2029	153.391	46.9459	178.589	76.9965	59.0879	103.668	87.1356	112.554	136.262	173.693	165.1	130.526	72.3323	166.872	144.122	135.965	108.249
	0	125.916	60.5368	92.8514	28.9131	105.586	91.1467	51.9438	194.772	63.9337	171.286	98.4839	113.998	99.0124	122.421	101.936	146.971	142.567	146.093	113.122	91.081	174.552	145.741	194.183	164.662
	3	86.987	49.4011	97.4155	23.9983	78.201	76.4456	64.6847	215.463	69.6364	135.903	81.4731	112.804	93.775	94.5906	98.4021	186.557	164.457	133.625	113.688	86.7662	174.552	126.452	135.965	108.985
	6	76.4744	62.1562	91.5261	29.9756	89.3002	72.5253	45.0833	164.665	79.5823	150.108	113.704	122.951	80.3905	98.8399	107.76	156.652	159.9	124.906	140.38	98.405	137.351	166.793	149.568	143.991
	9	100.503	53.2276	112.363	30.0349	89.5534	97.0271	40.1829	184.427	72.3147	145.326	109.228	101.464	99.5944	101.796	119.905	150.187	124.786	143.658	146.189	73.2147	174.552	141.17	173.508	118.585
	12	100.621	55.7786	104.705	28.9131	64.6353	98.0072	36.2627	167.118	66.6119	143.206	104.751	100.27	101.922	71.4919	96.0052	126.582	114.982	141.542	102.093	72.1793	186.395	102.162	146.605	149.75
	15	87.1045	36.9898	91.8948	25.1201	62.1688	71.5452	29.4022	192.252	55.8836	140.944	103.856	97.2863	93.6918	96.4309	113.478	142.893	124.095	143.722	125.87	81.2171	127.997	119.832	144.248	106.329
	18	70.5847	35.0266	78.2722	17.4452	59.7023	60.7645	45.0833	172.424	59.2391	146.457	94.0074	93.7049	83.2169	77.9329	98.8293	138.815	113.924	113.432	154.868	71.4551	123.491	121.594	133.305	132.472
	21	66.0793	22.9592	74.884	8.64849	56.9826	64.6847	43.1232	165.46	64.4903	139.884	94.9027	86.543	97.1834	45.0541	90.2878	138.815	140.695	142.6	142.121	65.8958	120.144	123.952	128.288	133.208
	24	31.4203	8.2409	69.2885	16.8991	65.6153	52.9239	33.3224	161.15	55.5527	118.706	92.2168	79.3807	91.946	83.35	83.2038	147.799	111.361	104.649	142.121	54.6292	91.6099	85.9686	117.042	114.745
	27	17.9041	13.6868	52.796	7.06952	37.757	66.6449	40.1829	155.977	45.1553	91.2853	83.2637	93.705	79.7253	50.3104	72.479	156.321	89.7149	93.3033	112.535	43.6687	90.2798	99.6614	133.608	110.905
	30	7.50901	5.68988	65.6811	-1.21078	40.4767	71.5452	30.3822	147.422	46.1635	67.5862	78.7872	74.606	83.7989	54.4942	64.4181	125.222	85.4827	90.9321	114.275	23.0533	67.9244	83.4679	90.4416	94.8101
	33	-0.235087	15.894	58.6855	2.6415	25.1713	53.904	15.6811	154.253	36.7743	68.3165	63.5669	79.3807	60.5214	51.7292	74.166	125.388	84.9137	71.861	127.045	12.7201	49.7311	89.064	140.982	107.513
	36	1.38426	0.587839	41.5303	9.82962	30.1043	67.625	8.82065	130.114	21.1257	69.447	61.7763	76.9934	62.9324	33.2521	61.151	90.377	89.7149	50.7375	114.863	15.4743	23.042	65.6551	69.4639	107.513
	39	4.38786		41.4555	5.91804	7.90584	46.0634	5.88043	136.148	9.38918	55.5716	42.9748	57.2973	58.8588	21.6138	48.8995	72.8716	92.4001	48.3663	92.2381	3.73851	18.0216	47.8423	82.7641	88.3143
	42			22.2375	4.82586	5.69252	42.1431	6.8605	122.354	0.105171	55.5716	26.8593	34.6172	54.1201	19.9512	50.5864	64.0188	73.4395	49.5519	88.17	5.71233	15.533	28.4102	66.8038	62.1722
	45			17.5987		9.86599	43.1232	4.90036	115.458	5.47702	52.9806	22.3827	41.1825	51.2936	11.6382	32.3504	56.5598	39.3838	40.8324	121.824	0.413125		31.6489	42.8634	44.8933
	48			24.5943		11.6056	26.4619	6.8605	101.664	2.90397	50.3895	22.3827	25.6643	40.7356	6.65041	13.7249	69.8217	58.4667	40.5135	69.0262			6.62066	58.521	-0.447693
	51			34.4599		12.8388	14.7011	6.8605	106.041	-4.58942	42.0263	28.6499	22.0833	22.7787	18.2886	8.06091	73.5684	45.3654	32.5969	76.575			3.38197	26.6005	0.736092
	54			25.6257			10.7808		82.6306			17.0109	11.9368	5.32064		14.4883	65.9094	27.4629	1.31317	45.8144				27.5085	2.65597
	57			20.6182			-1.96014		91.2518				19.6959	15.38		17.8622		19.9764		45.8144				32.2232	9.59939
	60			19.5868					72.418				20.2927	41.3175		14.5951		15.5419		37.7001				24.8484
dall	-15	76.268	62.0274	45.6668	51.8985	85.5967	262.625	11.1692	85.1846	95.4047	74.2867	60.1896	75.5618	110.243	131.251	88.5155	64.6773	89.9797	88.25	55.7502	53.6579	41.0621	45.263	103.867	44.8687	73.7675	29.3454	142.401	73.5686	46.2185	104.487	101.041	96.9388	66.7215	102.03	57.9507	98.0287	161.373
	-12	82.7046	76.8549	47.1686	59.8488	78.3031	274.857	9.71869	114.137	111.048	62.9124	49.8554	78.1932	110.243	113.459	82.6887	67.8909	95.886	97.1521	60.9979	60.1549	53.7276	31.727	108.23	47.6344	90.86	40.3742	80.785	87.9441	40.9292	157.175	107.069	84.8016	60.3744	90.3091	74.1963	109.128	180.405
	-9	84.0567	48.7495	68.3296	66.9601	86.4553	255.276	21.161	103.624	111.048	73.0034	64.2231	69.5318	107.182	115.219	72.9606	65.7992	99.3688	88.4544	65.7551	72.5959	40.0211	39.8252	108.409	36.772	71.6063	43.2839	116.463	91.6507	51.1713	189.022	87.0806	103.316	67.2206	115.858	75.8935	147.058	166.306
	-6	89.0603	41.3119	85.429	72.1719	100.078	265.363	17.3213	59.654	100.382	59.4099	63.2564	59.8629	112.183	104.646	103.802	65.9511	102.145	84.73	72.9393	53.6579	93.1703	45.2239	117.136	49.7267	80.9644	43.8934	123.349	77.8521	49.0118	89.266	94.4774	73.9796	82.6533	123.037	72.9839	145.523	167.722
	-3	91.5215	38.4274	70.4457	107.905	89.9413	262.259	17.1251	97.1991	151.593	58.9655	72.7908	70.6897	164.395	114.692	128.55	71.7703	97.0978	101.081	78.1031	50.1868	72.9864	23.3943	110.68	59.4428	88.0405	43.7825	102.693	81.3531	67.9702	120.855	131.164	89.2725	81.7832	129.85	72.014	181.288	210.885
	0	73.9687	65.0072	71.06	83.2584	111.394	268.649	20.103	66.0793	134.673	93.1604	86.1755	53.2916	116.67	115.219	88.5155	68.7088	84.1496	132.943	58.487	78.9086	54.5952	35.6393	131.718	47.6344	124.924	53.9524	96.0421	94.7407	67.7824	102.824	113.647	98.8322	102.821	128.312	71.7715	136.259	196.086
	3	87.7891	63.5531	64.5412	54.5044	78.4639	265.911	12.6966	78.7594	115.573	83.4888	70.1737	87.9373	124.523	128.258	97.8166	68.5568	81.0198	119.499	61.2368	54.71	80.2156	47.9624	133.033	34.0063	141.117	37.3537	102.693	83.8662	40.6319	134.414	112.277	105.854	78.6736	142.176	69.3468	135.026	171.589
	6	71.2644	76.831	73.6199	81.8891	108.069	255.641	17.3213	81.0973	126.222	88.9412	87.8585	64.1937	125.645	109.759	92.6846	59.162	116.229	107.076	70.2735	63.1269	90.6834	43.8938	128.491	43.2493	113.229	48.7428	126.009	74.5566	34.748	141.064	113.915	97.5699	63.9831	131.554	76.8634	134.395	184.104
	9	61.8929	59.1191	91.7773	80.5199	77.1229	282.433	24.3352	70.1666	119.16	81.6139	71.3072	77.7272	122.887	121.385	91.9898	62.8895	118.223	123.836	63.0893	49.4494	66.6824	31.6098	142.295	52.4924	98.8358	49.3524	137.041	83.4949	53.6673	104.229	131.164	96.2812	87.7592	132.121	57.7082	133.492	183.221
	12	82.7856	56.1393	81.0262	80.3873	68.4883	273.853	11.6386	71.6684	132.945	73.645	66.5736	84.8399	143.898	132.484	102.145	63.0415	116.582	115.252	67.6916	42.4533	42.6814	54.8868	118.628	50.1997	105.912	48.0223	105.51	87.1617	45.7725	92.3339	109.807	92.4679	91.9949	137.231	85.3499	138.726	148.34
	15	76.3489	62.0513	62.1519	79.4158	66.5041	285.72	12.8928	70.5847	128.081	83.2916	70.2571	71.6971	155.117	105.88	95.0371	72.5882	122.059	102.943	48.9923	52.7901	79.9264	39.7861	120.542	42.103	97.8155	50.6825	104.062	83.8662	44.3563	119.45	92.5575	88.6413	80.4139	116.792	69.3468	131.025	147.99
	18	63.7186	56.1393	67.8859	83.5235	84.9535	261.484	23.4734	66.0793	119.047	64.0235	64.0399	75.8773	116.974	110.633	100.06	64.0114	93.615	94.041	67.4527	61.0227	99.3585	41.3117	117.136	45.3417	105.254	56.2524	132.816	95.7287	42.4941	112.8	124.318	82.8949	96.3457	111.884	70.5592	135.327	152.39
	21	72.5355	54.5899	58.3634	76.5448	73.3153	205.024	5.87894	71.6684	118.691	71.3257	67.99	82.6745	158.178	102.18	99.3654	71.7703	91.1914	110.801	70.3574	48.3973	76.3985	43.8547	95.561	54.5848	75.4461	48.7428	131.486	69.6962	30.5385	131.346	108.988	97.5699	68.0908	126.041	66.6797	131.958	162.256
	24	87.1536	54.6614	56.2473	80.5199	85.1143	212.783	9.91492	81.0973	117.414	82.0584	66.3905	65.8177	124.827	118.212	87.5527	72.5882	79.455	99.6276	67.7755	58.0507	81.8349	35.7175	94.6041	46.961	99.4941	46.0825	101.402	79.9938	38.621	103.715	108.988	77.7929	72.3265	127.982	65.7097	132.259	144.64
	27	66.0989	72.3733	63.6537	75.1755	66.8257	255.459	13.2853	66.7449	121.601	79.0724	63.523	77.6519	122.887	115.566	109.788	49.4633	110.752	102.943	69.9507	58.0507	97.45	57.5862	95.9183	52.0194	101.173	52.9825	105.549	96.3055	38.3237	103.715	126.238	111.601	58.5061	133.623	87.0472	155.69	165.606
	30	71.981	62.0513	63.6537	81.7566	86.4553	236.837	19.0449	55.1486	120.194	47.6162	70.8737	78.6593	122.583	118.739	92.4167	47.0677	99.0158	114.525	61.9661	55.0787	79.9264	35.7175	139.667	46.488	104.233	55.5319	115.016	64.259	37.0562	107.812	125.419	82.2506	90.4977	147.249	71.2866	151.69	124.025
	33	73.0901	8.84404	65.326	77.7814	93.5881	250.027	2.31233	65.6612	117.076	58.9405	67.4568	89.1706	129.618	116.452	100.06	66.769	102.145	86.3878	69.5441	62.0748	104.795	37.1258	138.531	28.6752	86.2413	61.3511	138.371	72.7862	10.8368	99.7562	122.13	82.2506	85.1487	138.202	75.1661	120.227	147.107
	36	80.7979	32.444	66.6573	77.914	66.6649	242.268	1.64673	76.1738	120.663	51.2438	71.5738	70.9156	133.802	128.258	77.3976	66.6171	93.8918	108.939	71.9711	63.1269	98.7801	53.5567	122.813	34.2066	96.2576	52.0127	98.7024	79.7883	10.8368	98.9843	111.727	115.427	70.0871	143.843	74.4387	145.824	145.691
	39	75.0778	11.7762	77.2378	88.8679	71.9743	223.646	1.4505	80.2612	120.437	68.612	60.7227	78.2685	138.289	99.7134	96.5859	73.5581	111.535	95.4944	61.5595	58.0507	75.0683	41.1162	109.366	44.8687	99.6147	49.3524	119.163	78.6345	19.9991	112.285	118.841	114.152	102.821	153.494	89.7144	157.827	179.171
	42	73.8067		79.9682	71.2004	71.6527	235.285	6.74076	78.0937	112.325	53.3159	68.34	73.7872	111.061	112.752	98.5114	71.4664	82.5847	111.527	72.5327	45.4253	81.8349		126.22	43.2493	106.153	43.6441	127.417	80.3651	14.4125	128.02	124.318	108.405	73.5677	138.934	75.4086	138.095	163.139
	45	73.7257		61.5376	92.9756		255.048	5.48649	85.1846	120.437	41.5722	68.4235	71.7724	124.523	76.1019	88.9424	66.6171	88.9204	103.148	65.994	60.1549	80.2156		144.566	39.5377	103.213	61.7114	128.904	82.5069	31.7669	109.732	128.158	83.5393	85.8909	143.641	62.0727	158.458	175.289
	48	66.0989		63.0394	98.32		232.547	6.54454	75.7558	123.104	61.0626	64.9231	78.7346	148.082	129.311	96.8538	46.5537	91.5445	112.459	63.6509	46.293	79.6371		145.344		136.74	99.176	116.463	77.6465	37.5413	116.125	117.204	92.4547	72.8255	129.484	71.2866	158.157	165.073
	51	71.819		71.6743	84.6276		251.579		60.9853	110.127	34.2199	48.7381	85.9978	129.922	124.378	91.5628	64.0114	110.323	101.285	65.2646	45.4253	89.3532		98.0106		104.233	74.9293	123.31	90.4572		127.506	123.499	107.774	82.7813	119.667	77.1059	112.527	171.422
	54	80.1623		55.1892	89.0005		199.593		91.6099	114.183	41.1528	65.1897	101.786	122.28	112.752	86.6988	48.3415	110.399	95.6988	61.4756	65.4155	82.8758		112.951		105.012		123.349	44.6517		126.358	139.112	82.9082	76.8053	128.147	74.9237	162.158	143.407
	57	68.7222		82.0843	62.9849		249.023		48.7233	109.545	59.1877	57.5724	86.4639	122.887	112.226	83.9193	64.0114	93.5387	97.7654	59.6231	60.3392	91.551		132.254		118.748		130.117	53.9613		115.868	129.795	81.6327	65.1092	143.275	70.5592	163.09	185.688
	60	74.9968		69.3877	71.0678		262.442		74.254	104.681	76.581	61.4228	82.1332	129.922	119.625	100.328	59.828	92.8326	105.01	58.3321	50.1868	76.6877		121.678		100.635		141.266			109.732	133.635	107.143	76.3062	129.649	76.136	123.325	203.486
CycB	-15	225.778	576.923	683.662	196.634	381.289	513.583	603.015	145.883	174.406	450.931	164.598	106.402	221.649	693.699	478.582	284.548	360.597	474.475	186.722	370.239	158.698	161.432	388.459	504.33	205.219	259.428	186.743	161.2	415.499	145.174	410.211	214.72	1379.32	198.478	476.719	1066.5	346.17	866.137	860.554	562.907	376.282	744.836	574.048	311.318	626.972
	-12	245.744	543.852	726.225	163.603	326.486	447.006	553.355	173.503	164.498	412.134	164.875	104.232	161.008	647.619	439.329	270.055	344.296	334.684	101.01	448.285	165.628	185.587	479.127	528.785	326.175	236.414	232.611	146.131	420.154	156.688	342.711	185.822	1409.55	189.331	458.696	878.621	243.416	858.587	776.41	435.607	413.965	663.369	608.961	214.739	565.653
	-9	274.926	329.462	638.439	158.504	284.996	435.887	567.544	167.296	138.713	464.898	156.187	94.2878	172.373	738.387	616.239	282.274	406.771	333.483	157.258	407.482	152.7	341.807	640.578	415.073	461.126	178.189	212.297	177.808	452.243	192.381	380.318	231.246	1346.84	181.2	592.129	998.582	339.186	969.888	763.624	323.461	321.419	531.473	638.886	465.522	705.161
	-6	232.744	509.424	551.097	182.446	300.308	547.213	439.255	170.734	123.075	442.507	175.919	137.585	286.205	705.034	788.798	367.377	464.181	259.676	206.544	426.56	233.692	419.831	461.6	438.952	509.801	214.052	324.759	265.351	469.839	375	383.183	278.4	1184.45	193.106	806.488	1077.93	588.588	854.597	1010.7	567.108	264.339	438.368	628.429	567.355	630.216
	-3	312.373	467.902	604.744	375.09	600.391	730.231	412.651	223.539	274.8	585.723	258.587	278.036	426.3	866.807	737.29	603.223	428.656	450.446	220.326	270.924	585.515	197.29	652.038	446.236	660.566	341.121	401.899	199.627	738.612	398.879	742.567	397.247	1455.02	317.101	1157.05	898.27	724.263	698.755	1154.14	457.887	493.766	1053.24	598.504	442.246	803.952
	0	302.097	377.66	528.042	446.472	749.04	751.036	592.965	369.637	256.297	504.36	370.783	301.444	535.931	701.474	700.369	719.84	932.484	606.893	316.416	211.956	465.849	359.737	648.498	519.173	645.953	334.371	594.728	213.867	669.353	379.305	744.534	403.965	1345.72	705.927	1112.86	921.799	899.841	726.688	1344.11	565.832	284.289	818.544	424.422	516.298	585.931
	3	325.611	389.658	544.447	441.373	584.855	813.725	449.897	399.262	277.427	630.506	321.524	329.109	520.651	751.156	746.387	622.603	753.21	664.397	264.451	288.907	447.771	273.63	639.904	593.312	604.715	338.298	540.235	220.528	734.932	392.596	752.232	381.619	1513.48	694.602	1193.96	1289.34	754.19	635.123	1428.25	453.686	323.636	721.559	654.813	577.397	497.522
	6	344.042	328.314	602.084	454.231	637.66	876.413	520.248	499.764	306.076	564.44	358.769	292.891	567.158	670.332	759.782	671.895	615.303	738.628	256.17	349.609	442.704	420.753	599.373	624.049	578.478	311.002	519.395	217.331	731.753	391.395	756.702	416.901	1327.35	694.602	1089.47	1582.62	676.378	798.085	1519.82	504.096	433.915	605.181	638.404	495.931	436.204
	9	301.86	334.991	564.841	468.197	696.347	852.402	519.657	460.829	321.834	523.87	353.963	289.372	548.727	662.474	734.028	613.84	671.253	612.217	234.547	328.158	454.783	293.831	548.898	620.945	633.939	306.975	500.613	214.874	779.536	396.626	868.436	428.607	1273.14	823.533	1202.11	1234.12	797.087	594.788	1546.12	549.029	421.17	715.74	668.811	538.26	715.381
	12	275.987	229.517	493.46	409.007	607.485	816.931	533.255	419.339	340.934	477.091	366.486	264.531	484.84	678.107	712.331	607.014	666.965	674.951	260.31	339.933	410.878	266.816	528.843	657.689	552.046	306.62	505.165	195.867	804.616	413.722	704.062	364.26	1247.16	887.708	1248.03	1688.62	591.582	583.033	1480.73	575.509	473.815	578.025	708.229	558.627	749.608
	15	290.048	243.81	558.118	404.352	601.828	808.745	498.374	449.847	325.176	484.407	334.509	338.316	428.114	663.211	717.371	563.452	671.253	630.498	237.567	321.495	433.501	352.415	524.209	608.08	612.313	305.159	487.756	213.216	709.076	392.596	717.317	400.773	1364.08	779.83	1311.11	1477.87	682.362	598.994	1428.98	578.434	446.107	546.989	518.703	606.492	770.048
	18	297.252	473.432	540.985	326.984	634	785.484	482.412	462.38	314.91	497.266	329.472	306.396	350.761	640.456	647.775	471.439	651.087	593.936	232.648	352.987	402.331	364.026	518.142	567.656	598.285	323.693	472.52	199.805	713.031	372.597	671.115	344.208	1247.16	798.705	1193.96	1465.17	662.41	570.63	1329.86	537.702	423.94	562.507	604.937	544.079	756.26
	21	226.838	338.747	450.604	260.479	556.678	735.279	438.073	384.175	333.771	502.587	315.286	268.091	264.241	621.387	628.995	358.361	675.21	571.627	271.852	291.554	351.578	316.476	559.684	591.96	534.414	302.238	429.191	196.607	652.108	407.789	641.567	433.594	1197.44	860.702	1026.39	1512.18	693.336	550.894	1388.43	512.497	503.741	343.323	585.469	514.984	770.048
	24	161.032	538.322	456.51	187.545	581.083	713.45	461.72	293.317	266.205	451.375	297.264	274.434	142.577	568.881	634.035	238.121	659.238	562.699	230.067	287.355	338.075	298.801	551.426	561.224	521.815	314.831	352.646	200.811	596.065	360.583	713.192	400.606	1131.36	853.152	953.437	1406.13	637.471	355.363	1302.83	469.214	403.99	261.856	494.73	557.031	807.358
	27	84.2369	614.898	449.544	220.354	530.051	716.042	500.148	204.799	238.511	452.261	308.077	190.786	102.469	599.369	637.005	146.866	676.836	406.771	232.648	229.026	302.002	259.068	524.546	603.624	475.349	290.909	327.252	192.67	548.008	346.09	717.317	401.837	1124.87	849.377	838.027	1449.3	646.449	199.737	1150.37	397.8	438.903	232.761	419.435	461.017	759.828
	30	28.4691	637.641	324.075	191.979	477.246	613.858	475.909	156.864	214.397	428.097	253.319	125.513	67.0391	619.259	588.707	90.2432	609.555	429.857	246.968	225.923	261.464	233.483	480.223	552.038	441.514	260.888	306.091	165.019	396.201	306.868	617.75	383.414	1131.36	856.927	689.344	1523.57	654.429	167.598	1234.51	326.387	335.828	271.555	289.277	412.869	688.128
	33	0.585214	659.236	318.992	176.239	343.234	534.798	469.406	60.3489	137.162	366.022	243.431	76.5679	33.9969	514.944	518.023	29.2384	602.087	348.842	233.087	161.204	207.425	119.013	451.91	606.803	447.131	266.178	281.545	168.216	326.943	241.991	683.645	389.965	924.625	726.98	621.762	1452.48	681.365	120.144	1243.52	199.087	394.015	186.209	95.7271	377.672	766.641
	36	3.41934	611.351	248.103	164.268	300.083	404.031	420.337	59.7994	94.1867	289.98	243.2	33.3116	48.8945	456.791	409.623	20.2223	538.67	337.252	209.564	130.442	173.132	86.1869	478.369	519.173	369.037	235.407	215.042	137.811	288.421	141.921	640.86	383.914	811.952	668.177	323.531	1491.83	613.528	16.6079	1124.07	243.646	416.182	225.003	60.3324	375.045	701.916
	39	0.585214	671.547	213.015	122.591	222.874	304.848	399.645	68.2266	37.1255	231.23	173.516	30.4881	13.083	392.254	316.845	2.27486	485.123	258.31	239.467	106.891	134.622	78.0236	440.703	538.471	354.815	231.124	158.17	97.9335	187.5	79.3704	622.047	369.016	606.339	661.208	246.071	1555.31	602.554	12.4021	941.654	187.76	453.865	164.874	59.8504	386.683	660.875
	42	-2.72426	567.534	154.888	117.493	200.018	229.267	361.218	73.0008	15.3995	222.362	126.891	23.367		270.261	256	8.42602	430.281	199.863	217.844	48.1055	98.1386	37.1956	458.398	428.564	324.357	229.763	66.3883	79.1344	184.321	67.0056	641.93	336.76	526.145	689.23	175.715	1393.43	481.844	20.1675	780.185	193.237	413.965	114.442	56.3089	369.508	552.027
	45		589.442	97.8224	50.7655	107.496	120.466	366.539	59.4653	29.8438	168.933	111.503	24.0625		197.866	131.979	4.12854	356.051	142.453	239.467	19.0779	35.388	24.236	435.394	374.224	320.785	189.676	52.8453	35.8514	96.6161	46.5059	519.443	331.106	298.798	515.579	112.638	1369.95	448.924	8.41167	675.828	92.4176	438.903	58.1903	15.4446	322.956	534.832
	48		548.859	47.1376	33.6958	90.748	120.057	336.979		17.0706	117.278	106.235	12.0313		192.219	114.234		322.41	88.8125	217.745	8.48917	46.1259		394.947	344.113	303.737	198.538	29.3051	16.1343	74.139	20.8501	533.06	312.118	246.833	587.304	87.5109	1344.56	265.364		505.349	78.5395	406.207	7.76021	31.3712	309.722	476.92
	51		508.172	32.0163	11.5272	60.5736	100.684	368.312		19.8163	83.8015	73.5652	4.91021		94.3292	90.3106		197.72	95.8562	200.164	27.9322	28.0481		330.822	302.063	277.306	150.339	53.5315	17.7925	51.462	14.9932	497.61	251.131	71.4518	430.351	39.6832	1279.16	219.473		406.958	91.1419	488.778	7.76021	35.8767	216.618	405.382
	54		492.419	40.281	3.76824	58.6876	81.3792	358.853			36.3586	98.0561			56.6786	67.1291		170.346	51.662	183.801	31.0358	53.5478		284.645	263.341	250.484	112.365	82.3105	18.1476	62.3502	28.985	522.67	217.746	34.7253	377.501	72.0883	1204.9	79.8104		338.644	57.5355	468.828			187.522	214.776
	57		480.213	23.6237	9.08896	32.5097	71.6929	367.13			20.1747	65.1551			65.9277	39.6502		163.82	54.7481	183.021		33.2792		248.833	244.393	225.059	74.844		5.18043	67.7815	70.5347	538.79	147.181	67.2034	332.201	62.2108	1147.76	50.8784		259.006		401.22			79.8704	150.051
	60		551.154	22.8009			88.1325	303.872			15.0757	49.0281			58.0697	31.191		136.187	67.9639	149.856				197.853	190.98	179.599	47.0933					472.896	152.835	111.549	245.957	47.8277	1079.85	66.8401		177.176		329.177			69.8283	44.4475
[truncated: 79 more columns]

## Sheet: Figure 2d
Figure 2d
for mutants scoll downwards, for normalized to NEBD data and average scroll right
	time	raw data																							average at NEBD	normalized to NEBD at 0 min
wt	-15	141.75	185.3	89.4503	181.379	129.917	162.652	112.81	109.248	65.7234	158.865	146.316	151.222	72.857	162.2												93.2635	121.917	58.8532	119.337	85.478	107.016	74.2224	71.8791	43.2423	104.524	96.2673	99.4958	47.9358	106.719
	-12	152.419	197.834	75.2977	158.269	100.573	137.29	121.821	121.215	62.9949	178.936	144.239	161.966	124.783	72.3704												100.283	130.164	49.5416	104.132	66.1716	90.3288	80.151	79.7525	41.4471	117.73	94.9012	106.565	82.0999	47.6156
	-9	121.532	217.849	72.2092	168.28	102.266	163.547	147.177	123.211	49.3124	160.902	163.802	175.396	79.2098	99.1928												79.9611	143.332	47.5096	110.719	67.2852	107.605	96.8339	81.0656	32.4448	105.864	107.772	115.4	52.1156	65.2632
	-6	109.073	223.827	80.341	177.236	134.496	147.231	178.051	148.503	54.7794	217.943	212.823	161.156	104.446	107.813												71.7637	147.266	52.8598	116.611	88.4906	96.87	117.147	97.7067	36.0418	143.394	140.025	106.031	68.7198	70.9348
	-3	141.601	234.253	94.6498	130.823	114.007	167.129	157.026	194.288	61.6356	240.084	210.746	148.536	105.129	93.3729												93.1654	154.125	62.2742	86.0742	75.0101	109.961	103.314	127.83	40.5527	157.962	138.659	97.7286	69.1689	61.4341
	0	119.89	275.697	98.2311	208.967	127.726	153.205	139.668	121.034	43.8355	215.438	218.338	187.035	102.784	115.995										151.989		78.8811	181.393	64.6305	137.489	84.0362	100.8	91.8934	79.6336	28.8413	141.746	143.654	123.058	67.6259	76.318
	3	128.321	204.39	72.8581	152.402	134.3	146.136	136.664	103.174	58.8772	208.124	215.677	220.076	106.792	140.017												84.428	134.477	47.9365	100.272	88.3616	96.1491	89.9172	67.8829	38.7379	136.934	141.904	144.798	70.2628	92.1231
	6	101.165	207.683	81.9674	168.448	124.055	150.318	128.491	123.753	34.2508	186.918	213.212	177.912	68.1667	119.538												66.5606	136.644	53.9299	110.829	81.6214	98.901	84.54	81.4223	22.5351	122.981	140.281	117.056	44.8498	78.6491
	9	104.223	206.181	75.4619	173.788	132.803	167.329	107.641	70.5351	43.8454	191.025	212.076	188.91	58.8736	149.599												68.5731	135.655	49.6497	114.342	87.377	110.093	70.8215	46.4081	28.8478	125.684	139.534	124.292	38.7355	98.4276
	12	88.5564	197.805	43.5835	134.632	118.479	162.853	89.4445	69.5372	20.5783	117.754	149.56	173.181	34.3196	174.802												58.2651	130.145	28.6755	88.5802	77.9524	107.148	58.8494	45.7516	13.5393	77.4758	98.4018	113.944	22.5803	115.01
	15	68.3382	168	54.1549	126.371	94.1061	145.748	103.624	58.7491	30.1431	81.4862	139.665	138.688	20.3362	149.818												44.9627	110.535	35.6308	83.145	61.9165	95.8941	68.179	38.6536	19.8324	53.6133	91.8916	91.2489	13.3801	98.5718
	18	53.4919	173.372	47.9779	108.267	69.3412	138.078	111.972	48.3225	16.4309	77.3785	116.112	125.258	25.6216	124.177												35.1947	114.069	31.5667	71.2333	45.6226	90.8475	73.6709	31.7935	10.8106	50.9107	76.3948	82.413	16.8575	81.7012
	21	60.281	133.979	31.5499	104.316	64.5664	111.62	57.9066	48.1417	21.9078	56.3725	96.1594	81.2188	18.9712	100.593												39.6615	88.1504	20.7581	68.6343	42.4811	73.4394	38.0993	31.6746	14.4141	37.0899	63.2675	53.4374	12.482	66.1845
	24	49.9107	124.13	25.0445	97.9212	48.0507	103.963	78.9319	49.1396	6.85612	45.6523	96.3541	69.8341	24.6415	79.152												32.8384	81.6707	16.4778	64.4266	31.6146	68.4016	51.9327	32.3311	4.51094	30.0366	63.3955	45.9469	16.2127	52.0776
	27	36.855	112.78	38.0554	75.1457	58.5979	77.3974	60.9103	31.6414	15.0914	41.7783	80.1977	40.2889	20.3362	69.7892												24.2485	74.2029	25.0383	49.4416	38.5541	50.9231	40.0755	20.8183	9.92929	27.4878	52.7656	26.5078	13.3801	45.9174
	30	38.1231	109.199	28.2972	70.3334	36.1137	58.9968	55.5667	31.4607	8.25513	24.88	81.3332	41.0147	15.3484	53.2064												25.0829	71.8466	18.618	46.2754	23.7608	38.8166	36.5597	20.6994	5.43141	16.3696	53.5127	26.9853	10.0984	35.0068
	33	24.8432	85.3431	28.7819	58.2637	53.3243	53.8254	48.0577	25.5677	6.86604	33.7966	34.7783	30.912	11.7257	41.7859												16.3454	56.151	18.9369	38.3342	35.0844	35.4141	31.6192	16.8221	4.51747	22.2363	22.8822	20.3383	7.71483	27.4927
	36	28.4245	95.798	26.6708	54.4549	21.2013	40.5963	42.0505	31.8221	8.22535	31.4925	52.2648	33.6827	22.3838	45.9864												18.7017	63.0297	17.5479	35.8282	13.9492	26.71	27.6668	20.9372	5.41182	20.7203	34.3873	22.1613	14.7273	30.2564
	39	20.3673	66.5417	12.6825	47.3907	29.4504	50.9391	51.8994	19.6747	10.9638	35.8339	54.7304	28.4803	2.13504	21.9643												13.4005	43.7806	8.34434	31.1804	19.3767	33.515	34.1469	12.9449	7.21358	23.5767	36.0095	18.7385	1.40474	14.4513
	42	30.066	68.0146	15.122	34.9865	17.5134	44.271	51.8994	14.7796	6.85612	21.006	38.7687	23.0237	13.9834	16.802												19.7817	44.7498	9.94943	23.0191	11.5228	29.1278	34.1469	9.72415	4.51094	13.8208	25.5076	15.1483	9.20025	11.0548
	45	26.3356	61.4586	14.1446	37.7401	24.3728	33.6342	28.0451	26.3849	8.23528	45.4186	41.429	26.6897	9.67807	26.6032												17.3273	40.4363	9.30633	24.8309	16.0359	22.1294	18.4521	17.3598	5.41835	29.8829	27.2579	17.5603	6.36763	17.5034
	48	28.5736	70.1229	9.26547	36.0159	36.3098	57.2997	33.0396	11.4245	6.85612	34.6984	50.9346	24.8144	6.35287	26.6032												18.7998	46.1369	6.09615	23.6964	23.8898	37.7	21.7382	7.5167	4.51094	22.8296	33.5121	16.3264	4.17983	17.5034
	51	32.9756	59.0904	15.9352	31.538	14.4311	37.5094	35.3796	29.4649	4.14742	23.5108	30.7879	29.5452	17.3086	24.5455												21.6961	38.8781	10.4845	20.7502	9.49488	24.6791	23.2778	19.3863	2.72877	15.4688	20.2567	19.4391	11.3881	16.1495
	54	22.307	54.2961	13.6599	26.3653	20.7024	27.3671	35.3796	24.7505	12.3231	31.9599	38.5741	30.3557	8.99554	16.802												14.6767	35.7238	8.98743	17.3469	13.621	18.006	23.2778	16.2845	8.10793	21.0278	25.3796	19.9724	5.91856	11.0548
	57	18.5766	42.0506	17.8901	28.0896	21.9854	28.3559	27.0324	23.3912	10.9539	19.4031	32.7019	19.3577	8.99554	15.4018												12.2224	27.6669	11.7706	18.4813	14.4651	18.6566	17.7858	15.3901	7.20705	12.7661	21.516	12.7363	5.91856	10.1335
	60	24.3959	49.2131	4.22211	20.1632	30.8401	39.0996	33.8778	20.6726	6.87597	15.5291	35.5569	20.3378	12.3207	22.4027												16.0511	32.3794	2.77791	13.2663	20.291	25.7253	22.2897	13.6014	4.524	10.2173	23.3944	13.3811	8.10636	14.7397
	63	10.5934	25.6174	15.2863	25.5032	24.9784	17.7191	28.5342	20.4919	13.6924	22.1415	41.429	27.6698	0.0874482	22.4027												6.96987	16.8548	10.0575	16.7797	16.4344	11.6582	18.7739	13.4825	9.00881	14.5679	27.2579	18.2052	0.057536	14.7397
	66	15.667	61.7763	9.59396	28.0896	17.0146	34.8235	30.036	17.3175	5.50673	14.1598	46.5549	21.4026	15.646	17.7638												10.308	40.6453	6.31229	18.4813	11.1946	22.9119	19.762	11.394	3.62312	9.31638	30.6305	14.0817	10.2942	11.6876
	69	19.6956	44.1301	11.0561	24.8083	17.3174	34.1286	33.8778	15.141	9.59459	23.7445	32.5073	16.8413	6.05533	16.802												12.9586	29.0351	7.27428	16.3225	11.3939	22.4547	22.2897	9.96195	6.3127	15.6225	21.388	11.0806	3.98406	11.0548
	72	15.8162	40.26	11.8693	29.4793	19.402	25.7769	33.2142	17.4982	8.23528	28.9877	48.469	21.2331	4.00774	18.2022												10.4061	26.4888	7.80931	19.3957	12.7654	16.9597	21.8531	11.5129	5.41835	19.0723	31.8899	13.9702	2.63686	11.976
	75	12.0858	51.9279	6.66167	20.1632	18.9031	18.2135	34.5414	16.3196	6.86604	20.5386	45.4194	10.4894	3.71019	9.14364												7.95177	34.1656	4.383	13.2663	12.4372	11.9835	22.7263	10.7374	4.51747	13.5132	29.8834	6.90144	2.4411	6.016
	78	9.32531	40.26	10.4071	22.222	11.0461	26.3648	14.3544	12.6031	9.59459	21.4735	30.2363	18.3777	6.05533	15.4018												6.13553	26.4888	6.84732	14.6208	7.2677	17.3466	9.44437	8.29215	6.3127	14.1284	19.8938	12.0915	3.98406	10.1335
	81	21.3371	37.8918	9.26547	23.779	15.6248	20.2046	23.3652	12.7838	5.47695	20.7723	37.8279	13.8164	8.01547	16.5828												14.0386	24.9306	6.09615	15.6452	10.2803	13.2935	15.373	8.41105	3.60352	13.667	24.8886	9.09038	5.27373	10.9106
	84	28.1262	42.3683	8.13184	27.2274	12.4358	23.1845	25.5306	6.34872	9.61444	31.7262	41.429	18.1234	6.35287	9.582												18.5055	27.876	5.35029	17.9141	8.18206	15.2541	16.7977	4.1771	6.32576	20.874	27.2579	11.9242	4.17983	6.30441
	87	24.3959	37.2853	10.2429	24.1135	15.126	29.0508	30.8742	15.3218	17.81	27.3848	27.3814	19.612	12.7057	9.80118												16.0511	24.5316	6.73925	15.8653	9.95206	19.1138	20.3135	10.0809	11.718	18.0176	18.0154	12.9036	8.35966	6.44862
	90	22.4561	33.704	6.50548	20.9995	24.6756	26.3648	30.8742	12.9646	8.22535	31.4925	40.0989	19.5273	8.99554	5.16232												14.7749	22.1754	4.28024	13.8165	16.2351	17.3466	20.3135	8.52995	5.41182	20.7203	26.3828	12.8478	5.91856	3.39651
	93	26.3356	42.9459	8.13184	25.4774	17.5134	33.3269	24.867	10.0652	6.89582	8.91663	26.7975	18.632	6.35287	22.1835												17.3273	28.256	5.35029	16.7627	11.5228	21.9272	16.3611	6.62235	4.53706	5.86664	17.6312	12.2588	4.17983	14.5955
	96	17.6068	40.8665	10.5714	19.4684	3.99068	22.7836	24.2034	16.5004	6.85612	18.0338	48.0797	17.8214	6.65041	5.38149												11.5843	26.8879	6.95538	12.8091	2.62564	14.9903	15.9244	10.8563	4.51094	11.8652	31.6337	11.7255	4.37559	3.54072
	99	25.3657	37.5741	11.3846	24.1135	18.4043	15.5276	15.8562	10.0652	0.0297795	21.9078	40.6828	14.2402	2.04759	17.983												16.6892	24.7216	7.49041	15.8653	12.109	10.2163	10.4325	6.62235	0.0195932	14.4141	26.767	9.36923	1.3472	11.8318
	102	17.6068	27.4369	7.9676	21.0254	15.8209	20.7925	21.0252	15.141	13.7023	22.609	42.9538	28.5651	12.0232	7.74347												11.5843	18.0519	5.24223	13.8335	10.4092	13.6803	13.8334	9.96195	9.01534	14.8754	28.2612	18.7942	7.91059	5.09477
	105	14.6972	37.2853	7.9676	25.3359	9.65636	25.67	27.8706	12.6031	8.21543	19.4031	23.9425	31.251	6.35287	20.7833												9.6699	24.5316	5.24223	16.6696	6.35334	16.8894	18.3373	8.29215	5.40529	12.7661	15.7528	20.5614	4.17983	13.6743
	108	13.5782	37.8918	8.78078	16.3544	23.6779	24.0798	32.376	19.6747	8.23528	20.5386	40.0989	21.9589	4.98781	7.5243												8.93367	24.9306	5.77726	10.7603	15.5787	15.8432	21.3016	12.9449	5.41835	13.5132	26.3828	14.4477	3.2817	4.95056
	111	20.8146	30.0939	8.13184	25.6705	6.77013	25.376	36.0433	21.034	4.12757	19.8705	32.3127	20.5073		11.2013												13.6948	19.8001	5.35029	16.8897	4.45436	16.696	23.7144	13.8392	2.71571	13.0737	21.2599	13.4927		7.36985
	114	12.0858	38.4694	17.8901	21.1926	8.46266	16.2225	32.376	9.42877	2.75833	9.8184	33.8374	22.939		13.5633												7.95177	25.3107	11.7706	13.9435	5.56795	10.6735	21.3016	6.2036	1.81482	6.45995	22.2631	15.0925		8.9239
	117	20.5164	37.5741	6.01273	30.8432	11.3489	20.2981	18.8598	14.7796	5.48688	11.1876	36.4977	29.4604		19.3832												13.4986	24.7216	3.95604	20.2931	7.46693	13.355	12.4087	9.72415	3.61006	7.36083	24.0134	19.3833		12.753
	120	23.426	35.4947	6.82591	21.0254	9.15752	31.2423	40.5487	15.141	1.39902	21.006	21.4769	24.8144		15.4018												15.413	23.3535	4.49107	13.8335	6.02513	20.5557	26.6787	9.96195	0.920474	13.8208	14.1306	16.3264		10.1335
	123
	126
	129	19.5465	36.1012	10.5714	19.6356	15.126	30.347	25.0415	13.4264	4.17729		10.2195	6.34767	4.77764	27.147												12.8605	23.7525	6.95538	12.9191	9.95206	19.9666	16.4759	8.83379	2.74842		6.72387	4.17641	3.14342	17.8612
	132	16.786	40.2889	9.75821	30.3156	17.3174	14.6323	30.2106	8.52574	13.9785		7.94852	3.66506	2.87094	36.7014												11.0443	26.5078	6.42035	19.9459	11.3939	9.62723	19.8768	5.60946	9.19709		5.22968	2.4114	1.88892	24.1475
	135	11.7876	24.4621	5.52804	6.17625	13.7363	20.8995	27.0324	18.327	14.1885		5.67752	4.16028	1.97679	33.9828												7.75554	16.0947	3.63714	4.06362	9.0377	13.7507	17.7858	12.0581	9.33524		3.73549	2.73723	1.30062	22.3588
	138	11.7876	31.9134	11.3846	3.61573	17.2106	19.0019	25.7052	11.6921	10.1981		1.53841	3.94576	1.59981	28.5063												7.75554	20.9972	7.49041	2.37895	11.3236	12.5022	16.9125	7.69275	6.70976		1.01219	2.59609	1.05258	18.7556
	141	17.4576	29.5163	-0.656993	11.3748	12.4358	19.8972	18.8598	17.5102	8.47111		1.90471	8.53507	4.33057	35.3421												11.4861	19.4201	-0.432264	7.48397	8.18206	13.0913	12.4087	11.5207	5.57351		1.25319	5.61559	2.84927	23.2531
	144	19.5465	33.4152	10.2429	11.5162	19.0099	12.1468	39.0469	15.4179	15.0053		5.67752	5.71211	3.05943	39.42												12.8605	21.9853	6.73925	7.57702	12.5074	7.99192	25.6906	10.1441	9.87263		3.73549	3.75824	2.01293	25.9362
	147	17.6068	32.8087	10.4071	0.141417	11.3489	16.4229	18.1962	10.3159	13.3717		8.71773	8.32055	7.20151	27.1078												11.5843	21.5863	6.84732	0.0930442	7.46693	10.8054	11.972	6.78728	8.79785		5.73577	5.47445	4.73819	17.8354
	150	14.0255	35.4947	0.32044	3.25538	16.3197	16.022	31.8869	14.2431	13.1618		8.75434	2.39393	-0.565473	39.42												9.22801	23.3535	0.210831	2.14186	10.7374	10.5416	20.9798	9.37118	8.6597		5.75986	1.57507	-0.372049	25.9362
	153	25.2166	41.1842	8.78078	4.78652	9.95916	3.39418	27.8706	13.7844	14.4919		7.21593	2.88914	3.95358	44.8573												16.5911	27.0969	5.77726	3.14926	6.55257	2.23318	18.3373	9.06936	9.53486		4.74767	1.90089	2.60124	29.5136
	156	12.9065	38.7871	16.2637	1.6984	6.07526	9.95532	22.8761	15.4179	21.5394		3.07682	4.16028	5.22472	18.9519												8.49178	25.5197	10.7006	1.11745	3.99718	6.55004	15.0512	10.1441	14.1717		2.02437	2.73723	3.43757	12.4693
	159	23.5751	25.6463	1.94681	1.5053	6.87691	12.5477	24.867	10.5173	22.8696		10.2195	3.66506	7.20151	31.225												15.5111	16.8738	1.28089	0.990404	4.52462	8.25569	16.3611	6.9198	15.0469		6.72387	2.4114	4.73819	20.5443
	162	19.3974	34.3105	3.90167	16.1613	-0.285277	15.2336	29.7215	15.0599	10.618		9.08403	1.19696	7.83708	44.8573												12.7624	22.5744	2.56708	10.6332	-0.187696	10.0229	19.555	9.90857	6.98606		5.97678	0.787534	5.15635	29.5136
	165	9.99694	31.9134	-0.328497	15.1319	6.37807	17.7191	14.3544	7.60826	19.0891		6.84963	4.01993	5.86028	35.3421												6.57742	20.9972	-0.216132	9.95596	4.19641	11.6582	9.44437	5.00581	12.5596		4.50667	2.64488	3.85574	23.2531
	168	15.8162	33.4152	-0.328497	21.1926	12.2398	8.65912	16.6944	18.7857	6.3242		2.67391	7.12359	0.447075	24.4676												10.4061	21.9853	-0.216132	13.9435	8.05308	5.69721	10.9839	12.36	4.16097		1.75928	4.68692	0.29415	16.0983
	171	18.5766	34.3105	-1.14168	8.0419	11.9545	6.88189	26.3688	25.6779	9.59128		3.80942	2.4681	-0.635566	20.3505												12.2224	22.5744	-0.751162	5.29112	7.86539	4.5279	17.3492	16.8946	6.31052		2.50638	1.62387	-0.418167	13.3895
	174	16.4878	33.4152	-0.164248	13.9353	6.5741	0.307367	30.2106	18.327	16.4289		5.71412	-1.27912	-2.84915	16.2333												10.848	21.9853	-0.108066	9.16865	4.32539	0.20223	19.8768	12.0581	10.8093		3.75957	-0.84159	-1.87458	10.6806
dKD1A	-15	136.206	62.9604	26.6195	75.7523	76.1209	167.605	131.477	71.8879	94.7663	109.47	83.6233	154.662	84.1616	94.2203	93.1117	82.655	28.6285									123.565	57.1171	24.1489	68.7218	69.0562	152.05	119.275	65.216	85.9712	99.3098	75.8623	140.308	76.3506	85.4758	84.4701	74.9839	25.9715
	-12	144.094	21.1409	36.6643	64.978	74.4879	180.75	145.271	91.3716	81.2006	124.81	80.5618	178.835	106.863	90.5574	99.1189	72.3284	32.6782									130.72	19.1788	33.2615	58.9474	67.5747	163.975	131.789	82.8915	73.6645	113.226	73.0849	162.238	96.9454	82.1528	89.9198	65.6156	29.6453
	-9	149.634	85.0255	49.395	69.1864	83.7989	190.614	132.77	76.7499	97.4266	134.27	91.1722	167.196	105.805	89.4455	87.5571	89.1303	41.3834									135.746	77.1343	44.8107	62.7653	76.0216	172.923	120.448	69.6268	88.3845	121.808	82.7106	151.679	95.9855	81.1441	79.431	80.8582	37.5426
	-6	160.588	80.8666	40.1579	71.2907	76.4238	208.325	152.384	78.7302	103.496	131.031	118.4	207.701	129.658	66.6834	85.829	98.7797	26.6036									145.684	73.3614	36.4309	64.6742	69.331	188.991	138.241	71.4233	93.8906	118.87	107.411	188.424	117.624	60.4946	77.8633	89.612	24.1346
	-3	172.198	122.051	49.0239	69.9854	60.1592	192.629	157.988	84.3393	107.293	261.679	124.009	256.501	137.305	90.721	85.829	136.743	19.7606									156.217	110.723	44.474	63.4901	54.5759	174.752	143.325	76.5119	97.3349	237.393	112.5	232.695	124.562	82.3013	77.8633	124.052	17.9266
	0	184.717	72.2023	22.798	68.9333	89.1194	188.423	122.855	78.4694	141.533	141.13	100.451	166.517	139.422	93.1084	136.664	98.3988	29.1753							110.23		167.574	65.5013	20.6822	62.5356	80.8484	170.935	111.453	71.1867	128.397	128.032	91.128	151.062	126.482	84.4671	123.98	89.2665	26.4676
	3	150.353	90.3973	8.27669	69.4791	65.4798	207.585	153.246	60.7405	100.933	157.152	88.9286	165.632	129.658	87.0581	72.5391	84.7711	22.7166									136.399	82.0076	7.50854	63.0308	59.4027	188.319	139.023	55.1033	91.5651	142.567	80.6752	150.26	117.624	78.9783	65.8068	76.9036	20.6082
	6	157.332	83.2348	45.1587	78.6555	57.499	212.882	139.452	92.6049	95.9027	170.234	115.852	155.999	125.667	82.0379	102.575	105.255	32.6782									142.73	75.5099	40.9675	71.3555	52.1625	193.125	126.509	84.0103	87.0021	154.435	105.1	141.521	114.004	74.424	93.0552	95.4863	29.6453
	9	173.044	73.7041	30.0915	66.829	61.4894	194.83	160.143	77.9832	104.826	159.112	111.669	157.574	128.024	76.3148	129.834	87.8183	18.8295									156.984	66.8637	27.2987	60.6267	55.7826	176.748	145.28	70.7456	95.0973	144.345	101.305	142.95	116.142	69.2321	117.784	79.668	17.0819
	12	152.7	70.1229	39.5466	79.7076	95.0458	201.198	162.083	88.4189	95.612	178.714	105.756	158.912	108.738	79.8959	90.5607	81.47	34.1562									138.528	63.6148	35.8763	72.31	86.2247	182.525	147.04	80.2128	86.7384	162.128	95.9409	144.163	98.6462	72.4808	82.1559	73.9088	30.9862
	15	154.265	68.6211	12.0543	68.9333	64.4526	206.31	139.883	96.9807	114.595	199.935	113.305	163.388	125.908	83.3952	96.3416	83.84	20.3075									139.948	62.2524	10.9356	62.5356	58.4708	187.162	126.9	87.9801	103.96	181.379	102.789	148.224	114.223	75.6554	87.4003	76.0589	18.4228
	18	172.135	77.2854	12.36	74.9928	59.7378	176.563	137.081	85.7625	119.431	166.612	103.816	155.557	124.368	82.2833	111.586	74.3175	11.8238									156.159	70.1126	11.2129	68.0328	54.1936	160.176	124.359	77.803	108.347	151.149	94.1812	141.12	112.825	74.6467	101.23	67.4202	10.7265
	21	155.174	75.7836	34.6552	87.3255	76.1209	197.001	140.098	90.66	115.828	157.152	91.4761	159.581	114.028	68.989	106.628	82.655	34.5404									140.772	68.7501	31.4388	79.2209	69.0562	178.718	127.096	82.246	105.079	142.567	82.9863	144.77	103.445	62.5862	96.7319	74.9839	31.3347
	24	148.662	57.8774	20.8982	71.0375	65.7827	171.821	156.264	93.8027	94.5726	155.533	81.8937	138.762	125.908	81.0896	87.7834	80.4119	37.659									134.865	52.5058	18.9586	64.4446	59.6775	155.875	141.761	85.0969	85.7954	141.098	74.2932	125.884	114.223	73.5638	79.6363	72.949	34.1639
	27	147.349	52.5055	6.02737	64.179	68.1401	202.853	132.77	97.2416	130.627	137.21	86.6849	141.232	146.828	60.7149	82.8254	70.2123	25.1256									133.674	47.6325	5.46798	58.2226	61.8161	184.027	120.448	88.2167	118.504	124.476	78.6398	128.125	133.201	55.08	75.1385	63.6959	22.7937
	30	146.378	73.4153	-5.80805	67.0822	79.0841	196.631	132.339	89.4268	117.159	138.872	81.3797	161.371	116.961	60.7967	90.3344	64.7951	23.6477									132.793	66.6017	-5.26901	60.8564	71.7444	178.382	120.057	81.1272	106.285	125.983	73.8269	146.395	106.106	55.1543	81.9506	58.7815	21.4529
	33	165.876	63.8269	35.1355	76.5512	60.7651	177.283	120.054	86.7704	92.203	149.653	96.4775	147.273	127.783	60.7149	101.073	75.2486	26.2194									150.481	57.9031	31.8746	69.4466	55.1255	160.83	108.912	78.7173	83.6457	135.763	87.5235	133.605	115.924	55.08	91.6928	68.2649	23.786
	36	152.574	73.4153	39.6121	65.7769	82.4687	199.192	129.322	85.5371	104.535	156.513	95.6595	120.414	104.747	84.5071	99.3452	64.6681	30.6533									138.414	66.6017	35.9357	59.6722	74.8149	180.705	117.319	77.5985	94.8336	141.987	86.7815	109.238	95.0256	76.664	90.1251	58.6663	27.8084
	39	163.654	60.2456	-52.3637	71.2907	57.8019	190.789	126.735	85.5371	92.4936	177.734	104.33	139.442	117.202	52.5227	98.7486	65.8531	31.5844									148.466	54.6543	-47.5039	64.6742	52.4373	173.082	114.973	77.5985	83.9094	161.238	94.6475	126.5	106.325	47.6481	89.5838	59.7413	28.6531
	42	144.876	57.5886	30.3533	53.6579	74.4879	171.626	140.961	95.2967	101.972	124.171	95.9635	145.482	116.144	52.3591	84.3272	69.2812	17.7357									131.43	52.2438	27.5363	48.6779	67.5747	155.698	127.878	86.4523	92.5081	112.646	87.0572	131.98	105.365	47.4997	76.5009	62.8513	16.0897
	45	145.002	51.9279	44.6345	62.6206	58.8291	169.435	131.261	76.5246	109.662	149.951	89.7465	140.11	104.747	67.9589	73.8146	65.049	11.9865									131.545	47.1085	40.492	56.8088	53.3692	153.71	119.079	69.4224	99.4846	136.034	81.4172	127.107	95.0256	61.6517	66.9639	59.0118	10.874
	48	133.796	51.9279	54.7885	56.561	68.1401	187.137	122.855	97.7278	75.0344	123.83	84.4412	126.012	90.2686	54.7464	91.8362	67.0381	20.3075									121.378	47.1085	49.7037	51.3117	61.8161	169.769	111.453	88.6578	68.0705	112.337	76.6043	114.317	81.8909	49.6655	83.313	60.8164	18.4228
	51	125.252	50.7149	29.8946	77.6033	83.0745	178.559	144.84	83.3669	90.7759	134.27	81.6836	143.692	117.444	79.7323	96.1153	74.4445	18.2826									113.628	46.0081	27.1201	70.401	75.3645	161.987	131.398	75.6297	82.3511	121.808	74.1026	130.356	106.544	72.3324	87.195	67.5354	16.5858
	54	129.101	57.8774	38.1271	65.2311	56.1688	180.565	126.735	79.7026	86.1336	149.312	86.6849	122.873	116.144	55.9401	87.7834	83.1628	18.2826									117.119	52.5058	34.5886	59.1771	50.9558	163.807	114.973	72.3055	78.1396	135.454	78.6398	111.469	105.365	50.7484	79.6363	75.4445	16.5858
	57	137.052	45.9207	32.3404	56.561	89.1194	194.08	115.743	78.9911	82.337	129.071	89.7465	118.85	106.863	62.0723	74.0409	69.2812	23.2634									124.332	41.6588	29.3389	51.3117	80.8484	176.068	105.001	71.66	74.6953	117.092	81.4172	107.819	96.9454	56.3114	67.1692	62.8513	21.1044
	60	116.645	51.9279	48.2157	64.179	60.4622	169.796	110.785	77.9832	87.3668	138.872	85.5631	136.756	112.97	42.8913	87.3308	65.1759	18.4453									105.82	47.1085	43.7409	58.2226	54.8507	154.037	100.504	70.7456	79.2584	125.983	77.622	124.064	102.486	38.9106	79.2257	59.127	16.7334
	63	122.905	68.3323	39.0879	61.0622	88.0922	176.913	120.269	78.9911	91.1635	137.252	85.5631	148.395	107.68	58.2457	79.8218	73.3864	22.8792									111.498	61.9904	35.4602	55.395	79.9165	160.494	109.107	71.66	82.7027	124.514	77.622	134.622	97.6863	52.84	72.4136	66.5755	20.7558
	66	120.684	71.6247	46.3159	65.7769	72.1305	149.893	141.607	65.5672	90.9697	129.71	85.2591	115.042	106.863	52.2772	84.1009	50.1093	26.7663									109.483	64.9773	42.0173	59.6722	65.4362	135.982	128.465	59.4819	82.5269	117.672	77.3463	104.365	96.9454	47.4254	76.2956	45.4587	24.2821
	69	133.203	59.668	44.2196	66.829	57.1961	186.777	113.587	76.0384	89.8333	123.489	75.1627	120.187	107.439	56.022	78.5463	62.552	13.4645									120.84	54.1303	40.1156	60.6267	51.8877	169.443	103.045	68.9813	81.496	112.028	68.1869	109.033	97.4674	50.8226	71.2565	56.7466	12.2148
	72	123.687	52.2167	34.5459	68.6801	52.1784	159.387	129.753	70.6901	81.2975	128.389	76.5884	141.232	83.3448	52.2772	94.8398	70.3392	14.5582									112.208	47.3705	31.3397	62.306	47.3358	144.594	117.71	64.1294	73.7524	116.474	69.4803	128.125	75.6097	47.4254	86.0378	63.8111	13.2071
	75	125.378	37.8918	35.9216	64.179	75.818	175.638	110.139	91.6325	87.27	130.69	69.5535	120.187	110.037	65.4897	75.3164	69.4081	21.4012									113.742	34.3751	32.5877	58.2226	68.7814	159.337	99.917	83.1281	79.1705	118.561	63.0983	109.033	99.8249	59.4117	68.3264	62.9664	19.415
	78	110.638	52.7943	40.6383	66.0301	61.068	152.269	124.795	78.244	76.3645	108.788	76.2845	104.967	99.4569	47.5843	77.0445	55.3996	18.9922									100.37	47.8945	36.8667	59.9019	55.4003	138.137	113.213	70.9823	69.2772	98.6915	69.2046	95.225	90.2264	43.168	69.8941	50.258	17.2295
	81	121.403	40.26	36.5767	55.2558	59.132	172.347	132.77	78.9911	94.9601	132.651	60.0649	102.054	103.448	52.1954	55.793	68.477	25.2883									110.136	36.5235	33.1821	50.1275	53.644	156.351	120.448	71.66	86.147	120.339	54.4903	92.5828	93.8469	47.3512	50.6149	62.1217	22.9413
	84	121.277	36.1012	37.472	61.8216	75.0937	180.38	103.242	77.7933	89.8333	112.069	74.3448	130.704	106.622	58.3275	60.751	69.0273	23.8103									110.021	32.7506	33.9943	56.084	68.1243	163.639	93.6599	70.5733	81.496	101.668	67.4449	118.574	96.7265	52.9142	55.1127	62.6209	21.6005
	87	121.403	47.4225	28.104	59.9705	76.7267	150.448	123.933	73.3465	88.7939	115.009	88.6246	129.82	75.4559	64.3778	53.0157	72.3284	22.7166									110.136	43.0213	25.4957	54.4047	69.6058	136.485	112.431	66.5393	80.553	104.335	80.3995	117.771	68.4529	58.403	48.0953	65.6156	20.6082
	90	116.115	22.9315	35.0263	43.4294	54.5358	158.296	118.329	88.7152	92.4936	107.85	89.7465	117.059	96.2827	49.8898	75.5427	74.1906	18.4453									105.339	20.8032	31.7755	39.3987	49.4744	143.605	107.347	80.4816	83.9094	97.8407	81.4172	106.195	87.3468	45.2596	68.5316	67.305	16.7334
	93	111.951	52.5055	32.3404	50.7942	48.188	185.492	124.364	73.6428	78.7341	126.472	58.3352	109.228	85.4609	45.1151	56.0193	66.107	26.382									101.561	47.6325	29.3389	46.08	43.7157	168.276	112.822	66.8081	71.4269	114.734	52.9212	99.0903	77.5294	40.928	50.8202	59.9717	23.9336
	96	126.754	48.3467	34.7861	71.2907	61.7923	154.46	102.38	74.129	78.831	119.91	73.2229	121.082	79.9294	44.085	82.8254	55.3996	28.2442									114.99	43.8597	31.5576	64.6742	56.0574	140.124	92.8778	67.2491	71.5148	108.781	66.4272	109.845	72.5112	39.9935	75.1385	50.258	25.6229
	99	115.27	61.4586	40.4636		66.81	161.402	108.846	71.1408	73.9949	131.33	73.2229	113.025	114.028	40.4221	54.97	68.9003	25.4509									104.572	55.7547	36.7082		60.6094	146.423	98.7438	64.5383	67.1275	119.141	66.4272	102.535	103.445	36.6705	49.8683	62.5057	23.0889
	102	110.512	37.2564	32.4058		75.818	158.656	89.8785	70.4647	87.5606	118.589	84.7452	103.176	90.7512	51.329	46.7822	72.3284	8.48365									100.256	33.7987	29.3983		68.7814	143.932	81.537	63.9249	79.4342	107.583	76.88	93.6005	82.3286	46.5652	42.4403	65.6156	7.69629
	105	118.273	36.1012	31.9254		44.8034	162.318	95.2669	71.4371	64.1289	118.29	67.6138	91.095	83.3448	67.8771		60.8168	25.2883									107.296	32.7506	28.9625		40.6452	147.253	86.4253	64.8071	58.1772	107.312	61.3386	82.6405	75.6097	61.5775		55.1724	22.9413
	108	95.5197	50.1373	37.5375		56.7746	169.611	83.628	64.6302	76.1707	116.671	54.4557	85.7231	94.9834	53.4709		48.2471	21.2386									86.6546	45.4841	34.0537		51.5054	153.869	75.8666	58.6319	69.1014	105.843	49.4017	77.7672	86.1681	48.5084		43.7693	19.2674
	111	104.19	42.3395	21.3565		70.8004	165.599	88.3697	58.0487	72.6648	107.808	71.2832	99.595	84.1616	52.5227		49.8554	12.5334									94.5198	38.41	19.3744		64.2295	150.23	80.1682	52.6612	65.9208	97.8024	64.6675	90.3517	76.3506	47.6481		45.2284	11.3702
	114	87.9477	36.6788	33.6506			151.539	77.1619	62.4245	65.0715	106.87	91.9901	105.193	113.212	68.0407		62.679	17.8984									79.7853	33.2747	30.5275			137.474	70.0006	56.631	59.0323	96.9516	83.4526	95.4305	102.704	61.7259		56.8618	16.2373
	117	109.667	27.4369	43.3243			162.678	95.0514	64.4048	94.9601	102.908	73.2229	102.95	85.2196	53.7164		58.5737	21.2386									99.4885	24.8905	39.3034			147.58	86.2297	58.4275	86.147	93.3568	66.4272	93.395	77.3105	48.731		53.1375	19.2674
	120	93.9549	48.6355	34.1965			140.039	114.234	75.1014	65.1684	120.549	76.2845	74.0841	105.564	57.052		56.7115	22.3323									85.235	44.1217	31.0227			127.042	103.632	68.1313	59.1202	109.361	69.2046	67.2084	95.7666	51.7571		51.4482	20.2597
	123
	126																																									40.3155	31.5338
	129	69.0399	40.7187	35.9871	40.7793	46.1361	127.079	80.6104	82.3591	34.4341							44.4399	34.7598									62.6324	36.9397	32.6471	36.9946	41.8542	115.285	73.129	74.7154	31.2383							61.7284	19.9753
	132	65.8938	34.594	30.8554	38.6751	43.2265	118.491	96.9912	75.3268	50.2725							68.0435	22.0189									59.7783	31.3833	27.9917	35.0857	39.2147	107.494	87.9895	68.3358	45.6068							46.1487	13.6133
	135	49.867	16.5461	27.5144	33.6677	41.7044	127.439	78.2396	75.8484	45.4364							50.8698	15.006									45.2389	15.0105	24.9608	30.543	37.8338	115.612	70.9782	68.809	41.2195							40.9801	16.1423
	138	28.2606	11.5705	12.9492	22.0944	32.0057	112.463	64.4453	61.9383	36.9006							45.1725	17.7937									25.6377	10.4967	11.7474	20.0438	29.0353	102.026	58.4642	56.1899	33.4759							27.3201	23.6701
	141	35.0571	13.1899	25.4836	17.6328	23.8291	96.4072	65.7385	64.1794	36.9975							30.115	26.0916									31.8035	11.9657	23.1185	15.9963	21.6175	87.4597	59.6374	58.223	33.5638							11.445	15.5298
	144	18.8879	6.59493	29.305	15.7817	29.0961	73.5834	59.0569	62.46	20.4808							12.6159	17.1185									17.1349	5.98286	26.5852	14.317	26.3957	66.7542	53.5759	56.6631	18.58							19.4932	13.6133
	147	19.9622	5.21067	13.8445	15.5286	21.8894	49.8443	37.5035	49.8186	21.9078							21.4874	15.006									18.1095	4.72707	12.5596	14.0874	19.8578	45.2183	34.0229	45.195	19.8746							10.4112	12.1116
	150	5.15226	22.9059	10.7437	3.19586	7.05827	46.0177	48.4959	38.8257	20.0932							11.4763	13.3507									4.67409	20.7801	9.74659	2.89926	6.40319	41.7469	43.995	35.2223	18.2284							17.9428	26.0608
	153	17.5286	13.0723	5.78677	20.7891	12.1907	48.3837	49.1424	20.3144	23.3348							19.7784	28.727									15.9017	11.8591	5.24971	18.8597	11.0593	43.8932	44.5815	18.429	21.1691							27.9846	11.9733
	156	16.3117	16.1935	10.0231	18.9381	20.3673	33.973	51.0821	7.96924	16.8779							30.8476	13.1983									14.7979	14.6906	9.09288	17.1804	18.477	30.82	46.3413	7.22963	15.3115							37.0666	14.3641
	159	14.9524	12.9548	15.8754	29.2061	20.9195	42.9115	51.0822	9.94953	41.7367							40.8587	15.8336									13.5647	11.7524	14.402	26.4955	18.978	38.929	46.3413	9.02613	37.8631							27.9846	22.6427
	162	14.6674	9.95116	21.2472	21.0423	12.6083	36.1639	51.9443	8.23008	18.1112							30.8476	24.9591									13.3062	9.0276	19.2753	19.0894	11.4381	32.8075	47.1234	7.46625	16.4303							19.4932	14.3641
	165	10.8745	25.9095	5.7213	20.536	15.6525	62.4441	38.1501	4.79116	24.0836							21.4874	15.8336									9.86524	23.5049	5.19031	18.6301	14.1998	56.6487	34.6094	4.3465	21.8484							21.4869	15.3915
	168	7.87089	22.9059	16.7707	15.7817	24.2467	46.9331	50.0045	3.85421	25.6075							23.6851	16.9661									7.1404	20.7801	15.2142	14.317	21.9964	42.5772	45.3636	3.4965	23.2309							29.6091	16.2806
	171	28.403	17.9303	14.0847	20.7891	19.9496	62.9993	51.5132	0.154461	23.4317							32.6382	17.9462									25.767	16.2662	12.7776	18.8597	18.0981	57.1524	46.7323	0.140125	21.257							20.8223	14.779
	174	22.8233	39.0994	10.5035	9.46903	29.0961	35.6087	59.2725	5.53821	23.0441							22.9525	16.2909									20.7051	35.4706	9.52869	8.59022	26.3957	32.3039	53.7714	5.02421	20.9054
dall	-15	65.1267		123.729	140.847	48.4388	80.6344	94.1691	81.055	32.8371	83.6779	133.842	48.2155	83.3413	95.2924	48.1256	104.33	67.5811	42.9729	117.354							71.1721		135.214	153.921	52.9351	88.1193	102.91	88.5789	35.8852	91.4452	146.266	52.691	91.0774	104.138	52.5928	114.014	73.8543	46.9618	128.248
	-12	37.6717		102.423	86.3113	61.4361	82.9601	89.2685	107.873	34.2226	76.9181	117.19	62.1815	59.0904	93.338	59.6051	123.231	57.3161	35.6002	111.535							41.1685		111.931	94.3231	67.1388	90.6608	97.5548	117.886	37.3993	84.058	128.068	67.9534	64.5754	102.002	65.138	134.67	62.6364	38.9047	121.888
	-9	68.0407	115.214	96.4025	111.732	63.7978	81.7973	98.8293	91.6086	31.8672	96.8343	103.612	80.1378	82.3684	96.5679	52.2959	156.093	89.6901	38.8651	177.486							74.3566	125.909	105.351	122.103	69.7198	89.39	108.003	100.112	34.8253	105.823	113.229	87.5765	90.0142	105.532	57.1503	170.582	98.0155	42.4728	193.961
	-6	57.1219	147.924	110.547	129.024	62.3199	75.5246	105.075	68.1302	44.8911	79.0224	152.187	61.5163	111.018	148.678	60.8807	126.238	77.6756	41.0771	121.234							62.4242	161.655	120.808	141	68.1047	82.5352	114.829	74.4543	49.0581	86.3576	166.314	67.2265	121.323	162.479	66.5319	137.956	84.8858	44.8901	132.487
	-3	78.784	139.544	159.745	133.014	67.1957	120.391	48.1895	83.5598	66.2283	72.5047	234.544	78.8075	155.784	174.435	80.3571	102.142	86.6865	33.8096	87.2882							86.0971	152.497	174.573	145.361	73.4331	131.566	52.6627	91.3162	72.3759	79.2349	256.315	86.1227	170.244	190.627	87.8162	111.623	94.7331	36.9479	95.3907
	0	46.2031	113.231	121.627	115.574	69.5575	101.142	120.882	68.4642	47.108	104.851	134.318	57.8588	77.0483	145.675	68.5337	134.453	81.0973	53.4003	77.5896					91.506		50.4919	123.742	132.916	126.303	76.0141	110.53	132.103	74.8194	51.4808	114.584	146.786	63.2295	84.2003	159.197	74.8953	146.934	88.6251	58.3571	84.7918
	3	54.559	126.508	115.774	123.703	75.759	95.9637	140.196	63.9222	50.0176	108.575	166.735	72.8222	112.809	131.109	77.4623	156.912	93.1117	35.6002	80.4992							59.6234	138.251	126.521	135.186	82.7913	104.871	153.21	69.8557	54.6605	118.654	182.212	79.5819	123.28	143.28	84.6527	171.477	101.755	38.9047	87.9714
	6	48.5905	132.095	109.753	94.44	54.1985	111.307	129.05	75.511	50.4332	120.68	173.442	79.8049	80.6295	149.357	52.2959	117.754	56.6504	49.2926	96.0171							53.1009	144.357	119.941	103.206	59.2294	121.639	141.029	82.5202	55.1146	131.882	189.542	87.2128	88.1139	163.221	57.1503	128.685	61.9089	53.8681	104.93
	9	63.0904	99.3855	124.751	112.914	42.6792	109.59	134.767	61.8849	43.9213	121.732	174.412	68.1667	66.2528	100.621	64.7072	133.635	66.0793	47.0806	113.475							68.9467	108.611	136.331	123.395	46.6409	119.762	147.277	67.6294	47.9982	133.032	190.602	74.4942	72.4027	109.961	70.7136	146.039	72.2131	51.4508	124.008
	12	57.2975	120.559	119.355	103.603	69.1156	96.5588	117.063	67.1953	51.9574	133.594	147.42	101.419	92.2944	108.356	51.6082	123.499	68.6648	32.4403	83.4088							62.6161	131.75	130.434	113.22	75.5312	105.522	127.929	73.4326	56.7803	145.995	161.104	110.833	100.862	118.414	56.3988	134.963	75.0386	35.4516	91.1511
	15	66.847	133.957	121.855	127.546	63.7978	111.293	113.772	78.6838	44.8911	127.318	144.511	72.8222	95.8757	105.579	45.2307	125.419	73.5883	46.5541	93.1075							73.0521	146.392	133.166	139.385	69.7198	121.624	124.332	85.9875	49.0581	139.137	157.925	79.5819	104.775	115.379	49.4292	137.061	80.4191	50.8754	101.75
	18	56.7708	116.024	119.355	114.392	72.9553	101.641	90.6616	67.6627	51.4031	120.112	147.256	57.1936	104.777	135.388	58.6735	142.401	59.2359	42.9729	87.2882							62.0406	126.794	130.434	125.011	79.7274	111.076	99.0772	73.9435	56.1745	131.261	160.925	62.5026	114.503	147.956	64.1198	155.619	64.7345	46.9618	95.3907
	21	53.0142	137.561	115.378	111.288	73.3972	93.1386	139.092	67.9968	41.2888	116.145	109.184	74.8171	91.3215	99.3452	57.398	128.426	81.763	46.5541	81.469							57.9352	150.33	126.087	121.619	80.2103	101.784	152.003	74.3085	45.1214	126.926	119.319	81.762	99.7983	108.567	62.7259	140.347	89.3526	50.8754	89.0313
	24	54.7345	129.06	126.229	118.087	63.7978	90.8676	168.519	39.2752	47.9394	127.318	153.239	45.8883	89.5309	124.506	81.6327	128.158	62.2395	39.7079	94.0773							59.8152	141.04	137.946	129.048	69.7198	99.3023	184.162	42.9208	52.3894	139.137	167.464	50.1479	97.8415	136.063	89.2102	140.054	68.0169	43.3938	102.81
	27	56.9464	122.542	94.3593	127.398	63.7978	103.372	126.576	74.8098	48.4935	158.166	148.308	60.5188	105.646	89.2852	68.1899	40.5265	65.6612	46.1327	114.445							62.2324	133.917	103.118	139.223	69.7198	112.967	138.325	81.7539	52.9948	172.847	162.074	66.1365	115.453	97.573	74.5196	44.2883	71.7562	50.4149	125.068
	30	53.0142	136.629	140.373	130.058	79.5988	99.9653	156.268	94.2468	39.0719	121.732	141.354	78.8075	102.065	128.558	63.7755	113.096	73.1702	40.7609	114.445							57.9352	149.312	153.403	142.131	86.9875	109.245	170.773	102.995	42.6987	133.032	154.475	86.1227	111.539	140.492	69.6954	123.594	79.9622	44.5445	125.068
	33	73.3071	124.767	136.624	105.081	75.759	108.454	146.202	87.6343	39.9033	123.11	130.932	90.4457	83.3413	102.801	59.2613	113.647	65.2431	42.4464	104.746							80.1118	136.349	149.306	114.835	82.7913	118.521	159.773	95.7689	43.6073	134.538	143.086	98.8413	91.0774	112.344	64.7622	124.196	71.2993	46.3864	114.469
	36	66.496	109.507	125.376	136.857	65.2758	105.602	132.293	89.3376	42.2587	128.371	129.716	61.8492	82.3684	114.59	59.6051	160.201	56.898	36.548	108.625							72.6684	119.671	137.014	149.56	71.335	115.404	144.573	97.6303	46.1813	140.287	141.757	67.5903	90.0142	125.226	65.138	175.071	62.1795	39.9406	118.708
	39	60.8786	129.181	123.729	124.738	42.2373	98.8025	121.146	109.576	37.4093	130.112	149.278	71.4919	99.4051	117.819	56.0226	155.542	57.0685	46.1327	106.686							66.5296	141.172	135.214	136.316	46.1579	107.974	132.392	119.747	40.8818	142.189	163.134	78.1281	108.632	128.756	61.2229	169.981	62.3658	50.4149	116.589
	42	65.3023	112.3	146.791	123.555	61.4361	101.641	145.097	90.3728	51.6802	121.732	153.157	89.7805	63.5928	102.801	72.7041	142.401	56.2323	56.1387	88.2581							71.3639	122.724	160.417	135.024	67.1388	111.076	158.566	98.7616	56.4774	133.032	167.374	98.1144	69.4958	112.344	79.4528	155.619	61.4521	61.3498	96.4506
	45	48.766	96.4712	129.522	122.225	53.7566	113.578	142.118	49.3944	42.9514	135.94	153.962	71.4919	88.6614	104.53	50.6766	141.85	61.8215	59.8251	109.595							53.2927	105.426	141.545	133.571	58.7465	124.12	155.31	53.9794	46.9383	148.559	168.254	78.1281	96.8914	114.232	55.3806	155.017	67.56	65.3783	119.768
	48	35.1088	119.06	143.27	95.1788	62.7618	99.9516	148.1	102.763	42.9514	128.492	167.705	51.5407	96.6933	133.887	57.2981	145.139	52.5631	29.2805	90.1979							38.3677	130.111	156.569	104.014	68.5876	109.23	161.847	112.302	46.9383	140.419	183.272	56.3249	105.669	146.315	62.6168	158.612	57.4422	31.9984	98.5704
	51	60.8786	121.043	149.519	122.077	74.8752	103.94	135.848	91.5083	33.2527	130.112	164.878	81.1352	73.4671	133.887	72.3602	157.73	53.6468	38.3387	116.384							66.5296	132.279	163.398	133.409	81.8255	113.588	148.458	100.003	36.3394	142.189	180.182	88.6666	80.2866	146.315	79.077	172.372	58.6265	41.8974	127.188
	54	57.9645	129.06	131.853	88.8238	84.9165	105.034	155.451	103.331	51.6802	123.231	140.22	59.8537	102.117	126.604	56.0226	118.022	72.0865	47.5019	95.0472							63.3451	141.04	144.092	97.0688	92.7988	114.784	169.88	112.922	56.4774	134.67	153.236	65.4096	111.596	138.356	61.2229	128.978	78.7779	51.9113	103.87
	57	59.3338	116.266	143.498	123.703	80.6348	103.358	147.283	97.0855	47.5236	124.767	147.256	67.8344	121.762	113.088	64.7072	123.499	71.6684	33.3882	85.3485							64.8414	127.059	156.818	135.186	88.1197	112.952	160.955	106.097	51.9349	136.349	160.925	74.1311	133.064	123.585	70.7136	134.963	78.321	36.4874	93.2709
	60	52.1716	114.525	142.645	105.968	59.5162	105.034	133.11	100.826	33.2527	134.888	136.34	76.4797	91.3215	113.314	55.7786	115.835	70.5847	61.1943	76.6197							57.0144	125.156	155.886	115.804	65.0407	114.784	145.466	110.185	36.3394	147.409	148.996	83.5789	99.7983	123.832	60.9562	126.587	77.1367	66.8746	83.7319
	63	59.6849	145.13	151.622	140.699	77.6789	99.9516	145.097	88.2021	38.102	116.024	150.165	78.4752	102.986	120.597	67.2582	128.158	40.1306	43.3942	105.716							65.2251	158.602	165.696	153.76	84.8894	109.23	158.566	96.3894	41.6388	126.794	164.104	85.7596	112.546	131.791	73.5014	140.054	43.8557	47.4223	115.529
	66	64.4597	113.231	169.119	104.933	73.3972	61.8986	138.299	73.8077	46.8309	134.078	138.527	61.8492	85.0802	101.3	61.8123	141.299	58.5703	45.1848	89.228							70.4431	123.742	184.817	114.674	80.2103	67.6443	151.136	80.6589	51.1779	146.524	151.386	67.5903	92.9777	110.703	67.55	154.415	64.007	49.3791	97.5105
	69	59.5093	106.955	125.941	130.058	63.7978	118.701	153	92.7441	47.8007	144.888	128.828	68.8319	66.3046	102.575	50.6766	153.891	63.3233	43.9207	98.9267							65.0332	116.883	137.632	142.131	69.7198	129.719	167.203	101.353	52.2378	158.338	140.787	75.2211	72.4593	112.097	55.3806	168.175	69.2012	47.9976	108.109
	72	61.7212	133.957	144.519	134.196	56.5602	104.466	136.113	96.2841	43.9213	145.13	143.212	103.081	88.6614	93.1117	72.7041	158.832	65.6612	38.8651	105.716							67.4504	146.392	157.934	146.653	61.8104	114.163	148.747	105.222	47.9982	158.602	156.505	112.65	96.8914	101.755	79.4528	173.575	71.7562	42.4728	115.529
	75	52.1716	116.35	130.772	131.684	61.878	115.835	173.42	90.1391	47.8007	149.786	135.535	93.1057	91.3732	114.363	60.8807	127.607	58.5703	49.3977	107.656							57.0144	127.15	142.911	143.907	67.6218	126.587	189.517	98.5062	52.2378	163.69	148.116	101.748	99.8549	124.979	66.5319	139.452	64.007	53.983	117.649
	78	60.8786	128.939	154.349	127.546	68.0795	122.662	160.904	101.962	47.5236	155.13	149.836	78.1423	100.275	99.5715	52.8838	139.38	71.2504	50.2404	130.932							66.5296	140.907	168.677	139.385	74.3989	134.048	175.84	111.426	51.9349	169.53	163.745	85.3958	109.582	108.814	57.7927	152.317	77.8641	54.904	143.086
	81	59.5093	122.421	165.538	143.507	48.4388	110.712	154.37	95.3823	46.8309	144.199	149.36	109.732	89.5309	116.544	58.3296	131.447	61.5739	27.4899	108.625							65.0332	133.785	180.904	156.828	52.9351	120.988	168.699	104.236	51.1779	157.584	163.224	119.918	97.8415	127.362	63.744	143.648	67.2894	30.0416	118.708
	84	54.7345	123.715	140.77	115.722	77.6789	115.267	142.382	100.926	40.1805	146.182	162.774	73.4874	107.489	111.586	50.3327	145.958	74.254	53.4003	106.686							59.8152	135.199	153.837	126.464	84.8894	125.967	155.599	110.295	43.9102	159.752	177.883	80.3088	117.466	121.944	55.0048	159.506	81.1465	58.3571	116.589
	87	64.4597	111.816	145.997	122.225	70.4413	99.9516	164.7	93.4453	46.8309	131.611	173.524	86.4553	102.986	123.827	61.2245	141.031	68.2467	41.6036	115.414							70.4431	122.195	159.55	133.571	76.9799	109.23	179.988	102.119	51.1779	143.828	189.632	94.4805	112.546	135.321	66.9076	154.123	74.5817	45.4654	126.128
	90	55.5772	119.87	142.645	111.584	94.5159	110.158	145.914	101.728	60.1319	150.596	137.639	75.4823	118.232	103.851	53.5714	128.158	61.1558	51.6097	117.354							60.7361	130.997	155.886	121.942	103.289	120.383	159.458	111.171	65.7136	164.575	150.415	82.4889	129.207	113.491	58.5442	140.054	66.8326	56.4003	128.248
	93	57.789	116.834	149.747	120.747	74.7229	109.603	146.442	93.1113	56.2524	134.404	144.264	67.1693	103.856	112.861	68.8776	123.231	63.7413	43.3942	106.686							63.1532	127.679	163.647	131.955	81.659	119.777	160.036	101.754	61.474	146.88	157.655	73.4042	113.496	123.338	75.2711	134.67	69.6581	47.4223	116.589
	96	60.3519	114.283	151.85	103.603	86.8364	109.049	160.087	111.613	63.5958	148.734	147.256	77.1449	88.6614	141.622	70.1531	133.635	67.5811	47.5019	107.656							65.9541	124.891	165.945	113.22	94.8969	119.172	174.947	121.974	69.499	162.54	160.925	84.3058	96.8914	154.768	76.665	146.039	73.8543	51.9113	117.649
	99		121.732	147.872	131.536	91.5599	116.416	146.466	115.02	54.867	140.354	162.938	76.4797	99.4051	139.894	72.9481	131.447	76.1738	50.2404	109.595								133.032	161.598	143.746	100.059	127.223	160.062	125.697	59.96	153.382	178.063	83.5789	108.632	152.879	79.7194	143.648	83.2446	54.904	119.768
	102		115.903	162.87	111.436	63.7978	120.404	144.016	113.884	32.56	147.803	139.414	87.7856	99.4051	150.18	53.2276	111.995	71.6684	31.1762									126.662	177.988	121.78	69.7198	131.581	157.384	124.456	35.5823	161.522	152.356	95.9343	108.632	164.121	58.1684	122.391	78.321	34.0701
	105		105.782	146.851	119.565	86.2422	110.158	163.619	130.349	44.614	142.905	139.414	56.1962	80.5778	123.374	58.3296	145.958	70.1666	46.5541									115.601	160.482	130.663	94.2476	120.383	178.806	142.449	48.7553	156.17	152.356	61.4126	88.0574	134.826	63.744	159.506	76.6798	50.8754
	108		122.421	166.619	106.116	81.5186	87.4748	164.171	118.527	43.7828	154.199	136.587	79.8049	80.6295	109.035	64.3633	141.031	72.0865	52.5575									133.785	182.085	115.966	89.0856	95.5946	179.41	129.529	47.8469	168.513	149.266	87.2128	88.1139	119.156	70.3378	154.123	78.7779	57.4361
	111		124.283	156.621	125.92	69.5575	121.499	166.333	111.947	36.7166	146.387	130.686	81.4675	100.275	100.847	40.7165	127.607	50.2251	27.9112									135.82	171.159	137.608	76.0141	132.777	181.773	122.339	40.1248	159.976	142.816	89.0297	109.582	110.208	44.496	139.452	54.8872	30.5021
	114		123.473	145.144	137.005	92.596	121.513	157.877	117.859	26.7407	158.287	145.398	83.7953	89.5826	114.816	58.6735	143.77	96.781										134.934	158.617	149.722	101.191	132.792	172.532	128.799	29.2229	172.98	158.895	91.5735	97.8981	125.474	64.1198	157.115	105.765
	117		117.886	167.869	118.087	85.3584	107.36	172.867	115.588	40.7345	165.494	150.248	100.421	91.3215	139.894	63.0878	138.561	55.1486										128.829	183.451	129.048	93.2817	117.325	188.914	126.317	44.5157	180.855	164.194	109.743	99.7983	152.879	68.9439	151.423	60.2677
	120		125.335	152.246	137.005	77.237	118.133	169.888	110.812	45.4454	144.199	146.368	69.497	76.1271	116.318	59.5053	98.8531	64.1594										136.969	166.379	149.722	84.4065	129.099	185.658	121.098	49.6638	157.584	159.955	75.948	83.1936	127.115	65.0289	108.029	70.115
	123
	126
	129	53.5408	136.508	145.997	128.876	61.878	142.533	161.985	99.1228	64.5657	184.805	172.308	134.671	112.809	165.651	72.7402	65.8362	31.8061	41.1131	146.429							58.5107	149.18	159.55	140.839	67.6218	155.764	177.021	108.324	70.5589	201.959	188.302	147.172	123.28	181.027	79.4923	71.9474	34.7585	44.9294	160.021
	132	49.6087	140.475	163.266	107.446	91.118	90.8539	159.246	89.5713	64.2885	189.823	185.163	83.463	97.6663	140.346	63.0415	63.732	35.7574	26.4436	166.489							54.2136	153.514	178.421	117.419	99.576	99.2874	174.028	97.8857	70.2561	207.443	202.35	91.2104	106.732	153.374	68.8933	69.6478	39.0766	28.8982	181.943
	135	36.478	153.026	190.365	127.546	79.1569	58.5058	171.234	68.7982	40.3189	156.304	156.067	75.15	120.944	138.166	81.469	58.6949	21.0868	43.6947	148.171							39.864	167.231	208.036	139.385	86.5045	63.9365	187.128	75.1844	44.0615	170.812	170.554	82.1257	132.171	150.991	89.0313	64.1432	23.0441	47.7506	161.925
	138	34.2661	130.68	165.369	98.2826	82.9966	84.0546	173.684	91.5083	41.0117	163.147	153.716	124.695	132.506	152.813	79.5293	37.6526	26.5637	43.8515	130.034							37.4469	142.81	180.72	107.406	90.7007	91.8569	189.806	100.003	44.8185	178.291	167.984	136.27	144.805	166.998	86.9115	41.1477	29.0295	47.922	142.105
	141	58.3156	147.44	183.719	93.1099	86.3945	118.12	172.051	100.592	52.3729	181.322	165.683	72.8222	94.9545	128.106	59.162	63.732	31.8843	54.4917	140.082							63.7287	161.126	200.773	101.753	94.414	129.084	188.021	109.93	57.2344	198.153	181.063	79.5819	103.769	139.997	64.6537	69.6478	34.8439	59.5499	153.085
	144	51.329	146.751	166.163	101.977	97.3196	167.541	157.877	97.2861	44.1984	165.494	149.195	100.421	120.893	154.089	76.6197	63.9555	35.8356	42.4823	168.084							56.0936	160.373	181.587	111.443	106.353	183.093	172.532	106.317	48.3011	180.855	163.044	109.743	132.114	168.392	83.7319	69.8921	39.162	46.4257	183.686
	147	55.5772	158.166	181.329	120.304	117.402	119.296	135.824	101.26	64.1501	174.562	183.946	86.123	102.117	138.845	84.3786	52.1587	35.7574	42.4039	149.766							60.7361	172.847	198.16	131.471	128.3	130.37	148.432	110.66	70.1047	190.766	201.021	94.1174	111.596	151.733	92.211	57.0003	39.0766	46.34	163.668
	150	62.9149	163.631	152.643	95.4745	91.118	127.258	134.215	121.833	50.5719	208.203	155.902	78.4752	108.41	142.527	73.7101	73.648	33.1753	45.1424	154.337							68.7549	178.82	166.812	104.337	99.576	139.071	146.673	133.142	55.2662	227.529	170.374	85.7596	118.473	155.757	80.5522	80.4844	36.2548	49.3327	168.663
	153	61.7212	129.181	150.144	83.5032	93.0379	138.6	144.016	107.071	85.4872	183.063	165.601	101.752	106.619	126.234	95.0472	48.5553	22.5733	51.8317	165.799							67.4504	141.172	164.081	91.2543	101.674	151.465	157.384	117.01	93.4225	200.056	180.973	111.197	116.516	137.951	103.87	53.0624	24.6687	56.6429	181.189
	156	76.0455	121.611	153.496	115.574	75.3171	131.759	164.411	146.113	77.174	176.062	147.814	79.1404	139.772	120.823	84.3786	70.0447	26.5637	67.792	138.667							83.1044	132.899	167.744	126.303	82.3084	143.99	179.673	159.676	84.3376	192.404	161.535	86.4865	152.746	132.038	92.211	76.5465	29.0295	74.0847	151.539
	159	63.933	143.957	160.995	106.263	61.878	91.4627	163.883	114.218	57.7766	193.995	170.286	82.1327	124.474	152.135	85.3485	78.9086	29.224	83.7522	149.404							69.8676	157.32	175.939	116.127	67.6218	99.9527	179.095	124.821	63.1396	212.002	186.092	89.7566	136.028	166.256	93.2709	86.2332	31.9367	91.5265	163.273
	162	58.1401	128.008	143.21	93.7008	98.2034	111.361	199.797	107.84	44.614	171.974	181.513	89.7811	106.671	117.819	96.9869	55.7621	30.5932	55.861	191.335							63.5369	139.89	156.503	102.399	107.319	121.698	218.343	117.85	48.7553	187.938	198.362	98.115	116.573	128.756	105.99	60.9382	33.433	61.0462	209.095
	165	50.9779	146.061	148.497	65.0291	100.276	145.953	157.613	111.714	39.6262	189.339	140.22	86.123	64.514	119.321	85.3485	48.5553	22.456	55.7041	147.843							55.7099	159.62	162.281	71.0654	109.584	159.501	172.243	122.083	43.3045	206.914	153.236	94.1174	70.5024	130.397	93.2709	53.0624	24.5405	60.8748	161.567
	168	52.5227	149.665	188.887	80.8429	96.8777	127.231	195.737	107.973	38.6563	170.27	128.91	52.2058	90.452	140.12	63.0415	69.2161	22.4951	57.0733	181.831							57.3981	163.557	206.42	88.3471	105.87	139.041	213.906	117.996	42.2446	186.075	140.876	57.0518	98.8482	153.127	68.8933	75.641	24.5832	62.3711	198.709
	171	49.4331	141.974	137.189	117.791	67.0434	124.933	174.501	111.38	35.4696	191.201	178.045	72.1571	67.174	158.142	60.1319	41.3486	17.2136	42.4823	139.9							54.0217	155.153	149.924	128.725	73.2667	136.53	190.699	121.718	38.762	208.949	194.572	78.855	73.4094	172.821	65.7136	45.1867	18.8115	46.4257	152.887
	174	53.5408	151.406	149.171	91.7793	63.4933	122.121	186.464	96.7184	41.1503	162.458	162.609	90.4457	138.799	126.83	68.8607	77.1859	33.2144	83.7522	155.062							58.5107	165.46	163.018	100.299	69.387	133.457	203.773	105.696	44.9701	177.538	177.703	98.8413	151.683	138.603	75.2527	84.3507	36.2975	91.5265	169.455
[truncated: 2 more columns]

## Sheet: Figure 2e
Figure 2e	Anti-His

## Sheet: Figure 3a-e
Figure 3a	Anti-His
Figure 3b	Anti-His
Figure 3d	Anti-His
Figure 3e	Anti-His

## Sheet: Figure 4k
Figure 4k	Anti-His

## Sheet: Figure 5a, c
Figure 5a	Anti-His
Figure 5c	Anti-His

[truncated: 11 more sheets: Figure 5e, Figure 5f, Figure 6, Figure 7c, Supp Fig 1, Supp Fig 2, Supp Fig 3b, Supp Fig 3d, Supp Fig 3e, Supp Fig 4, Supp Fig 6]
